# Supplementary material for: Improving the Proteome-Mining of Schizophyllum commune to Enhance Medicinal Mushroom Applications
Source: J Fungi (Basel). 2025 Feb 5;11(2):120. doi: 10.3390/jof11020120 (PMC11856175; doi:10.3390/jof11020120)
Supplement: Supplementary file 1 [file jof-11-00120-s001.zip]

Archive with 4 entries (4 files):
- Supplementary Tables Captions.pdf
- Supplementary_Material_S1.pdf
- Supplementary_Material_S2.xlsx
- Supplementary_Material_S3.xlsx
