# Supplementary material for: Improving the Proteome-Mining of Schizophyllum commune to Enhance Medicinal Mushroom Applications
Source: J Fungi (Basel). 2025 Feb 5;11(2):120. doi: 10.3390/jof11020120 (PMC11856175; doi:10.3390/jof11020120)
Supplement: Supplementary file 1 [file jof-11-00120-s001.zip › Supplementary_Material_S2.xlsx]

## Sheet: Protein_list
UniProt_Accession	Protein name	Gene Name	PSMs A1_TR1	PSMs A1_TR2	PSMs A1_TR3	PSMs A2_TR1	PSMs A2_TR2	PSMs A2_TR3	PSMs B_TR1	PSMs B_TR2	PSMs B_TR3	A1 PSMs Average	A2 PSMs Average	B PSMs Average
A0A0H4AEW3	Expansin protein	exlx1	0	2	2	1	1	1	1	1	1	1.33333	1	1
A0A2P1N694	Translation elongation factor 1-alpha	-	0	0	0	1	1	0	0	0	0	0	0.666667	0
A0A2P1N696	Translation elongation factor 1-alpha	-	0	1	0	2	2	2	0	0	0	0.333333	2	0
A0A2P1N6A2	Translation elongation factor 1-alpha	-	0	1	1	1	1	1	1	1	1	0.666667	1	1
A0A508SRE9	Pesticidal crystal protein cry6Aa	cry6aa	0	1	2	4	4	4	4	3	4	1	4	3.66667
A0A508SUC6	Pesticidal crystal protein cry6Aa	cry6aa	0	1	2	0	0	0	1	2	2	1	0	1.66667
A0A508SUT5	Delta-endotoxin CytB	cytB	0	2	4	4	4	3	2	2	3	2	3.66667	2.33333
B5ABT0	Putative kinesin-1	-	0	1	1	10	11	10	0	0	0	0.666667	10.3333	0
D7GKX4	Spermidine synthase-saccharopine dehydrogenase	spe-Sdh	0	0	0	1	1	1	0	0	0	0	1	0
D8PJT4	methylcrotonoyl-CoA carboxylase (EC 6.4.1.4) (3-methylcrotonyl-CoA carboxylase 2) (3-methylcrotonyl-CoA:carbon dioxide ligase subunit beta)	SCHCODRAFT_72259	0	0	0	2	2	2	0	0	0	0	2	0
D8PJT6	Ribosome maturation protein SDO1/SBDS N-terminal domain-containing protein	SCHCODRAFT_255144	0	0	1	8	8	8	10	10	9	0.333333	8	9.66667
D8PJU2	Arf-GAP domain-containing protein	SCHCODRAFT_83905	0	0	0	0	0	0	1	2	3	0	0	2
D8PJU7	Vacuolar protein 14 C-terminal Fig4-binding domain-containing protein	SCHCODRAFT_63583	0	0	0	2	1	1	0	0	0	0	1.33333	0
D8PJU8	Peptide hydrolase (EC 3.4.-.-)	SCHCODRAFT_12923	0	3	3	5	6	4	4	6	6	2	5	5.33333
D8PJV0	beta-glucosidase (EC 3.2.1.21)	SCHCODRAFT_80448	0	0	0	1	1	2	0	0	0	0	1.33333	0
D8PJV7	Eukaryotic translation initiation factor 3 subunit F (eIF3f)	SCHCODRAFT_83913	0	0	0	1	1	0	1	0	2	0	0.666667	1
D8PJW4	Rho GDP-dissociation inhibitor	SCHCODRAFT_63597	1	3	3	5	7	7	9	10	11	2.33333	6.33333	10
D8PJW7	Proteasome subunit beta	SCHCODRAFT_49831	2	3	3	5	5	5	11	12	12	2.66667	5	11.6667
D8PJW8	PCI domain-containing protein	SCHCODRAFT_72294	0	4	3	13	13	13	0	0	0	2.33333	13	0
D8PJW9	Proteasome subunit alpha type	SCHCODRAFT_63608	1	2	2	8	7	7	0	0	1	1.66667	7.33333	0.333333
D8PJX3	Transcription factor TAFII-31	SCHCODRAFT_41115	0	0	0	1	0	0	1	2	2	0	0.333333	1.66667
D8PJX7	Protein kinase domain-containing protein	SCHCODRAFT_83918	0	0	0	3	4	3	1	1	1	0	3.33333	1
D8PJX8	Nop domain-containing protein	SCHCODRAFT_72308	0	0	0	1	1	1	0	0	0	0	1	0
D8PJY1	Amidohydrolase 3 domain-containing protein	SCHCODRAFT_63624	0	3	3	11	9	9	6	10	14	2	9.66667	10
D8PJY4	HSF-type DNA-binding domain-containing protein	SCHCODRAFT_255161	0	0	0	0	0	0	3	5	3	0	0	3.66667
D8PJY6	3-isopropylmalate dehydratase (EC 4.2.1.33) (Alpha-IPM isomerase) (Isopropylmalate isomerase)	SCHCODRAFT_72318	0	0	0	2	3	3	0	0	0	0	2.66667	0
D8PJY7	Uncharacterized protein	SCHCODRAFT_80463	0	0	0	0	0	0	1	1	2	0	0	1.33333
D8PJY8	Glycoside hydrolase family 125 protein	SCHCODRAFT_63633	0	1	0	6	5	3	6	7	7	0.333333	4.66667	6.66667
D8PJZ1	Carboxylic ester hydrolase (EC 3.1.1.-)	SCHCODRAFT_49173	0	0	0	0	0	0	3	3	2	0	0	2.66667
D8PJZ6	37S ribosomal protein S25, mitochondrial	SCHCODRAFT_103069	0	0	0	0	0	0	5	7	8	0	0	6.66667
D8PK05	RRM domain-containing protein	SCHCODRAFT_80466	0	1	1	10	11	11	10	14	16	0.666667	10.6667	13.3333
D8PK06	Asl1-like glycosyl hydrolase catalytic domain-containing protein	SCHCODRAFT_46201	0	0	0	3	4	4	6	6	7	0	3.66667	6.33333
D8PK08	Peptide hydrolase (EC 3.4.-.-)	SCHCODRAFT_72332	0	4	5	1	3	2	5	4	8	3	2	5.66667
D8PK11	Dol-P-Man:Man(5)GlcNAc(2)-PP-Dol alpha-1,3-mannosyltransferase	SCHCODRAFT_12962	0	0	0	2	3	2	0	0	0	0	2.33333	0
D8PK12	Glycoside hydrolase family 43 protein	SCHCODRAFT_103086	0	0	0	0	0	0	1	1	1	0	0	1
D8PK17	Small nuclear ribonucleoprotein G (snRNP-G)	SCHCODRAFT_47419	0	1	1	1	1	1	1	1	1	0.666667	1	1
D8PK20	purine-nucleoside phosphorylase (EC 2.4.2.1) (Inosine-guanosine phosphorylase)	SCHCODRAFT_43498	0	0	0	3	3	3	3	3	3	0	3	3
D8PK21	Plant basic secretory protein	SCHCODRAFT_48191	0	0	0	1	0	0	0	0	0	0	0.333333	0
D8PK24	T-complex protein 1 subunit eta (TCP-1-eta) (CCT-eta)	SCHCODRAFT_64936	0	0	0	18	16	19	2	3	6	0	17.6667	3.66667
D8PK32	HMG box domain-containing protein	SCHCODRAFT_73620	0	0	0	2	2	2	0	0	0	0	2	0
D8PK34	Expressed protein	SCHCODRAFT_84273	0	0	0	0	0	0	5	6	3	0	0	4.66667
D8PK38	Tubulin-specific chaperone A	SCHCODRAFT_49929	0	0	0	2	2	2	2	3	2	0	2	2.33333
D8PK46	Glycoside hydrolase family 74 protein	SCHCODRAFT_47702	0	0	0	0	0	0	2	2	3	0	0	2.33333
D8PK53	Thaumatin-like protein	SCHCODRAFT_231738	0	1	1	0	0	1	1	1	1	0.666667	0.333333	1
D8PK56	Osmotin thaumatin-like protein	SCHCODRAFT_231740	0	0	0	1	1	2	2	2	3	0	1.33333	2.33333
D8PK57	NADH-cytochrome b5 reductase (EC 1.6.2.2)	SCHCODRAFT_47823	0	0	0	1	1	1	1	1	1	0	1	1
D8PK59	aspartate--tRNA ligase (EC 6.1.1.12)	SCHCODRAFT_73634	0	0	0	5	4	5	0	0	0	0	4.66667	0
D8PK60	SCP domain-containing protein	SCHCODRAFT_37272	1	1	2	2	2	1	1	3	3	1.33333	1.66667	2.33333
D8PK63	ER membrane protein complex subunit 7 beta-sandwich domain-containing protein	SCHCODRAFT_49521	0	0	0	2	1	2	2	2	2	0	1.66667	2
D8PK66	Small nuclear ribonucleoprotein Sm D2 (Sm-D2) (snRNP core protein D2)	SCHCODRAFT_13757	0	0	0	4	3	5	0	0	0	0	4	0
D8PK73	Gfo/Idh/MocA-like oxidoreductase N-terminal domain-containing protein	SCHCODRAFT_73646	0	1	1	3	3	3	0	0	0	0.666667	3	0
D8PK76	beta-galactosidase (EC 3.2.1.23)	SCHCODRAFT_13761	0	3	3	7	5	5	7	8	8	2	5.66667	7.66667
D8PK78	PCI domain-containing protein	SCHCODRAFT_104427	0	0	0	4	4	3	0	0	0	0	3.66667	0
D8PK85	RRM Nup35-type domain-containing protein	SCHCODRAFT_231757	0	0	0	0	0	0	4	6	7	0	0	5.66667
D8PK93	Uncharacterized protein	SCHCODRAFT_104443	0	1	0	1	0	0	0	0	0	0.333333	0.333333	0
D8PK94	Carbohydrate-binding module family 1 protein	SCHCODRAFT_48239	0	0	0	0	0	0	1	2	1	0	0	1.33333
D8PK95	Prenylcysteine lyase domain-containing protein	SCHCODRAFT_46910	0	3	2	4	3	2	0	0	0	1.66667	3	0
D8PK98	Expressed protein	SCHCODRAFT_255695	0	0	0	2	2	4	0	1	0	0	2.66667	0.333333
D8PKA0	DNA-directed RNA polymerases I, II, and III subunit RPABC3	SCHCODRAFT_64989	0	0	0	0	0	0	1	1	1	0	0	1
D8PKA2	cysteine--tRNA ligase (EC 6.1.1.16) (Cysteinyl-tRNA synthetase)	SCHCODRAFT_80995	0	1	1	1	1	1	1	2	0	0.666667	1	1
D8PKA6	FAD-binding PCMH-type domain-containing protein	SCHCODRAFT_255698	0	0	2	5	5	4	1	0	0	0.666667	4.66667	0.333333
D8PKA9	AMP-dependent synthetase/ligase domain-containing protein	SCHCODRAFT_49211	0	0	0	2	3	1	0	0	0	0	2	0
D8PKB4	SSD domain-containing protein	SCHCODRAFT_46894	0	0	1	2	2	3	0	0	1	0.333333	2.33333	0.333333
D8PKB7	RRM domain-containing protein	SCHCODRAFT_255173	0	0	0	1	1	0	2	2	3	0	0.666667	2.33333
D8PKC1	Histidinol-phosphatase (HolPase) (EC 3.1.3.15)	SCHCODRAFT_48018	0	1	1	0	0	0	0	0	0	0.666667	0	0
D8PKC3	Riboflavin kinase (EC 2.7.1.26) (Flavin mononucleotide kinase 1)	SCHCODRAFT_42190	0	0	0	0	0	0	2	0	1	0	0	1
D8PKC7	Isopropylmalate dehydrogenase-like domain-containing protein	SCHCODRAFT_46722	0	0	0	5	4	5	2	1	3	0	4.66667	2
D8PKE8	Transcription factor CBF/NF-Y/archaeal histone domain-containing protein	SCHCODRAFT_48484	0	0	0	0	0	0	0	1	1	0	0	0.666667
D8PKF5	IMD domain-containing protein	SCHCODRAFT_49864	0	0	0	0	0	0	0	1	1	0	0	0.666667
D8PKF6	RRM domain-containing protein	SCHCODRAFT_80477	0	0	1	2	1	1	1	1	1	0.333333	1.33333	1
D8PKH2	Actin-related protein Arp4p	SCHCODRAFT_12992	0	0	0	2	1	2	0	1	1	0	1.66667	0.666667
D8PKI5	Acyl-CoA dehydrogenase NM domain-like protein	SCHCODRAFT_45903	0	3	2	11	10	9	1	1	0	1.66667	10	0.666667
D8PKJ7	Fork-head domain-containing protein	SCHCODRAFT_47142	0	0	0	1	1	1	2	2	3	0	1	2.33333
D8PKK5	Uncharacterized protein	SCHCODRAFT_73684	0	0	0	8	7	5	4	3	5	0	6.66667	4
D8PKK8	non-specific serine/threonine protein kinase (EC 2.7.11.1)	SCHCODRAFT_104467	0	0	0	0	0	0	0	0	1	0	0	0.333333
D8PKL5	isocitrate dehydrogenase (NAD(+)) (EC 1.1.1.41) (Isocitric dehydrogenase) (NAD(+)-specific ICDH)	SCHCODRAFT_48000	0	5	5	10	8	10	0	0	1	3.33333	9.33333	0.333333
D8PKM2	Uncharacterized protein	SCHCODRAFT_39938	0	0	0	0	0	0	1	1	1	0	0	1
D8PKN3	Uncharacterized protein	SCHCODRAFT_73694	0	1	0	0	1	0	0	0	0	0.333333	0.333333	0
D8PKN5	H/ACA ribonucleoprotein complex subunit CBF5	SCHCODRAFT_255708	0	1	1	2	3	0	0	0	0	0.666667	1.66667	0
D8PKP5	fumarate hydratase (EC 4.2.1.2)	SCHCODRAFT_81011	0	1	0	8	9	9	4	7	5	0.333333	8.66667	5.33333
D8PKP8	FCP1 homology domain-containing protein	SCHCODRAFT_231804	0	0	0	0	1	2	0	0	0	0	1	0
D8PKQ0	Acetyltransferase component of pyruvate dehydrogenase complex (EC 2.3.1.12)	SCHCODRAFT_81014	0	2	1	12	12	12	3	8	8	1	12	6.33333
D8PKQ1	40S ribosomal protein S28	SCHCODRAFT_46246	1	3	5	5	7	6	0	0	1	3	6	0.333333
D8PKQ3	N(6)-L-threonylcarbamoyladenine synthase (EC 2.3.1.234) (N6-L-threonylcarbamoyladenine synthase)	SCHCODRAFT_45852	0	0	0	2	1	1	0	0	0	0	1.33333	0
D8PKQ7	uroporphyrinogen-III synthase (EC 4.2.1.75) (Hydroxymethylbilane hydrolyase [cyclizing]) (Uroporphyrinogen-III cosynthase)	SCHCODRAFT_47169	0	0	1	0	0	0	1	0	1	0.333333	0	0.666667
D8PKR0	Pre-mRNA-processing factor 19 (EC 2.3.2.27)	SCHCODRAFT_65049	0	4	5	8	6	7	0	0	0	3	7	0
D8PKT0	Zinc finger ZPR1-type domain-containing protein	SCHCODRAFT_37526	0	0	0	2	2	4	5	5	4	0	2.66667	4.66667
D8PKT7	Eukaryotic translation initiation factor 3 subunit B (eIF3b) (Eukaryotic translation initiation factor 3 90 kDa subunit homolog) (eIF3 p90) (Translation initiation factor eIF3, p90 subunit homolog)	PRT1 SCHCODRAFT_65071	0	2	2	15	13	15	1	3	1	1.33333	14.3333	1.66667
D8PKU1	NADP-dependent oxidoreductase domain-containing protein	SCHCODRAFT_65075	1	5	4	9	8	6	1	2	4	3.33333	7.66667	2.33333
D8PKV1	Ubiquitin-activating enzyme E1 C-terminal domain-containing protein	SCHCODRAFT_72403	3	13	16	30	27	30	11	13	11	10.6667	29	11.6667
D8PKV7	Proteasome subunit alpha type	SCHCODRAFT_13020	2	4	4	11	10	12	5	9	6	3.33333	11	6.66667
D8PKW0	RanBD1 domain-containing protein	SCHCODRAFT_63729	1	2	2	8	9	8	15	17	16	1.66667	8.33333	16
D8PKW1	GOLD domain-containing protein	SCHCODRAFT_13023	0	0	0	2	1	1	0	0	0	0	1.33333	0
D8PKW4	dihydroorotase (EC 3.5.2.3)	SCHCODRAFT_48899	0	1	1	1	0	1	0	0	0	0.666667	0.666667	0
D8PKW6	S-(hydroxymethyl)glutathione dehydrogenase (EC 1.1.1.284)	SCHCODRAFT_72421	6	12	10	14	14	15	5	3	6	9.33333	14.3333	4.66667
D8PKX5	Uncharacterized protein	SCHCODRAFT_83951	0	0	0	1	2	2	11	11	11	0	1.66667	11
D8PKX8	Deoxyuridine 5'-triphosphate nucleotidohydrolase (dUTPase) (EC 3.6.1.23) (dUTP pyrophosphatase)	SCHCODRAFT_39575	0	0	0	1	0	1	3	3	5	0	0.666667	3.66667
D8PKY9	Short-chain dehydrogenase	SCHCODRAFT_83954	1	3	4	13	13	12	14	16	17	2.66667	12.6667	15.6667
D8PKZ0	Mitochondrial fission process protein 1 (Mitochondrial 18 kDa protein)	SCHCODRAFT_13037	0	0	0	1	1	1	0	0	0	0	1	0
D8PKZ1	EF-hand domain-containing protein	SCHCODRAFT_72435	0	0	0	1	0	0	0	0	0	0	0.333333	0
D8PL08	AMP-activated protein kinase glycogen-binding domain-containing protein	SCHCODRAFT_83961	0	2	2	1	1	1	7	6	6	1.33333	1	6.33333
D8PL16	40S ribosomal protein S7	SCHCODRAFT_83964	1	4	5	12	12	13	2	1	2	3.33333	12.3333	1.66667
D8PL27	Uroporphyrinogen decarboxylase (EC 4.1.1.37)	SCHCODRAFT_72453	1	3	5	10	8	7	3	3	6	3	8.33333	4
D8PL30	Cytochrome P450	SCHCODRAFT_72461	0	0	0	0	2	0	0	0	0	0	0.666667	0
D8PL32	NADH dehydrogenase [ubiquinone] 1 alpha subcomplex subunit	SCHCODRAFT_49711	0	0	0	3	4	4	0	0	0	0	3.66667	0
D8PL37	homoserine kinase (EC 2.7.1.39)	SCHCODRAFT_84307	0	0	0	1	1	1	0	0	0	0	1	0
D8PL44	Dynein heavy chain, cytoplasmic (Dynein heavy chain, cytosolic)	dhc2 SCHCODRAFT_65089	0	0	0	1	2	3	0	0	0	0	2	0
D8PL45	Small nuclear ribonucleoprotein E (snRNP-E) (Sm protein E)	SCHCODRAFT_48486	0	1	1	1	1	0	0	1	0	0.666667	0.666667	0.333333
D8PL52	Vacuolar protein 8	SCHCODRAFT_84311	0	0	0	1	1	3	1	0	1	0	1.66667	0.666667
D8PL55	Glycoside hydrolase family 43 and carbohydrate-binding module family 35 protein	SCHCODRAFT_13837	0	2	2	2	1	1	1	3	4	1.33333	1.33333	2.66667
D8PL57	CS domain-containing protein	SCHCODRAFT_255743	0	0	0	4	3	3	3	4	4	0	3.33333	3.66667
D8PL66	Protein kinase domain-containing protein	SCHCODRAFT_65106	0	0	0	1	0	0	0	2	1	0	0.333333	1
D8PL67	AMPK C-terminal adenylate sensor domain-containing protein	SCHCODRAFT_84314	0	0	0	0	1	0	0	0	0	0	0.333333	0
D8PL82	Protein kinase domain-containing protein	SCHCODRAFT_65114	0	0	0	2	3	2	0	0	0	0	2.33333	0
D8PL85	GYF domain-containing protein	SCHCODRAFT_81046	0	0	0	1	1	1	0	0	0	0	1	0
D8PLA0	Poly [ADP-ribose] polymerase (PARP) (EC 2.4.2.-)	SCHCODRAFT_231882	0	1	0	0	0	0	0	0	0	0.333333	0	0
D8PLB1	Arsenite methyltransferase (EC 2.1.1.137)	SCHCODRAFT_13857	0	0	0	1	1	1	4	5	4	0	1	4.33333
D8PLB4	PUM-HD domain-containing protein	SCHCODRAFT_65128	0	0	0	0	2	1	0	0	0	0	1	0
D8PLC6	Ribosomal protein L7/L12 C-terminal domain-containing protein	SCHCODRAFT_46551	0	0	0	2	2	1	7	8	9	0	1.66667	8
D8PLC8	60S ribosomal protein L3	SCHCODRAFT_80517	2	5	6	22	22	20	6	12	10	4.33333	21.3333	9.33333
D8PLE0	SnoaL-like domain-containing protein	SCHCODRAFT_63789	1	5	5	5	6	7	0	0	0	3.66667	6	0
D8PLE1	FAD-binding PCMH-type domain-containing protein	SCHCODRAFT_230978	0	4	2	5	4	4	0	0	0	2	4.33333	0
D8PLE7	ATP synthase subunit d, mitochondrial	SCHCODRAFT_13067	0	4	3	12	9	10	0	0	1	2.33333	10.3333	0.333333
D8PLF0	Phosphotransferase (EC 2.7.1.-)	SCHCODRAFT_72484	2	6	4	8	5	4	1	5	3	4	5.66667	3
D8PLF3	Manganese/iron superoxide dismutase C-terminal domain-containing protein	SCHCODRAFT_43770	0	0	0	1	1	1	0	0	1	0	1	0.333333
D8PLG1	Ubiquitin carboxyl-terminal hydrolase (EC 3.4.19.12)	SCHCODRAFT_63805	0	1	1	2	1	1	0	0	0	0.666667	1.33333	0
D8PLG2	BZIP domain-containing protein	SCHCODRAFT_80526	0	0	0	0	0	0	3	3	4	0	0	3.33333
D8PLG3	Expressed protein	SCHCODRAFT_83973	0	0	0	3	3	2	1	1	2	0	2.66667	1.33333
D8PLG9	Isochorismatase-like domain-containing protein	SCHCODRAFT_48467	0	2	2	1	1	1	0	0	0	1.33333	1	0
D8PLH7	Response regulatory domain-containing protein	SCHCODRAFT_80533	0	0	0	0	0	0	1	1	2	0	0	1.33333
D8PLH8	Large ribosomal subunit protein uL15/eL18 domain-containing protein	SCHCODRAFT_63821	3	5	5	10	9	12	4	5	5	4.33333	10.3333	4.66667
D8PLH9	RRM domain-containing protein	SCHCODRAFT_63824	0	0	0	1	2	3	0	0	0	0	2	0
D8PLI6	UDP-glucuronate decarboxylase (EC 4.1.1.35)	SCHCODRAFT_13089	0	0	0	20	17	18	3	3	4	0	18.3333	3.33333
D8PLJ2	Cytochrome b5 heme-binding domain-containing protein	SCHCODRAFT_83985	0	0	0	2	0	0	0	0	0	0	0.666667	0
D8PLJ4	Uncharacterized protein	SCHCODRAFT_13095	0	0	0	1	0	1	0	0	0	0	0.666667	0
D8PLJ6	Protein SYM1	SCHCODRAFT_83986	0	0	0	2	1	1	0	0	0	0	1.33333	0
D8PLK4	Large ribosomal subunit protein uL2 C-terminal domain-containing protein	SCHCODRAFT_63846	4	5	5	11	10	13	0	0	0	4.66667	11.3333	0
D8PLL4	C-8 sterol isomerase (EC 5.-.-.-) (Delta-8--delta-7 sterol isomerase)	SCHCODRAFT_83992	0	0	0	1	1	1	0	0	0	0	1	0
D8PLL6	BAR-domain-containing protein	SCHCODRAFT_13862	0	1	0	4	3	5	0	0	0	0.333333	4	0
D8PLN4	Polysaccharide lyase family 1 protein	SCHCODRAFT_231907	0	0	0	0	0	0	1	1	2	0	0	1.33333
D8PLN6	40S ribosomal protein S29	SCHCODRAFT_65141	0	1	1	2	1	2	0	0	0	0.666667	1.66667	0
D8PLP0	Scaffold protein Nfu/NifU N-terminal domain-containing protein	SCHCODRAFT_48637	0	0	0	0	0	0	1	2	2	0	0	1.66667
D8PLP3	Uncharacterized protein	SCHCODRAFT_231913	0	1	1	3	4	4	3	5	4	0.666667	3.66667	4
D8PLP5	ATP-dependent RNA helicase SUB2	SCHCODRAFT_65145	0	0	0	12	10	9	2	3	2	0	10.3333	2.33333
D8PLQ9	Porphobilinogen deaminase (EC 2.5.1.61) (Hydroxymethylbilane synthase) (Pre-uroporphyrinogen synthase)	SCHCODRAFT_255775	0	1	1	2	3	3	0	0	0	0.666667	2.66667	0
D8PLR2	Histidine kinase	SCHCODRAFT_13877	0	0	0	1	2	1	1	0	0	0	1.33333	0.333333
D8PLS5	Glucanase (EC 3.2.1.-)	SCHCODRAFT_13879	0	1	2	4	3	5	8	10	9	1	4	9
D8PLS8	Exoribonuclease phosphorolytic domain-containing protein	SCHCODRAFT_35111	0	0	0	0	0	0	0	1	1	0	0	0.666667
D8PLT2	deuterolysin (EC 3.4.24.39)	SCHCODRAFT_255784	0	1	0	0	0	0	0	2	1	0.333333	0	1
D8PLT9	Mediator complex subunit 9	SCHCODRAFT_104707	0	0	0	0	0	0	1	2	2	0	0	1.66667
D8PLU1	C2 domain-containing protein	SCHCODRAFT_65166	0	0	0	2	1	1	0	0	0	0	1.33333	0
D8PLU6	Peptidase M20 dimerisation domain-containing protein	SCHCODRAFT_65169	0	3	2	2	2	3	1	1	2	1.66667	2.33333	1.33333
D8PLU8	Vacuolar protein sorting-associated protein 35	SCHCODRAFT_255788	0	0	0	5	5	4	0	1	1	0	4.66667	0.666667
D8PLV2	Asp/Glu/hydantoin racemase	SCHCODRAFT_48999	0	3	3	2	1	2	2	3	3	2	1.66667	2.66667
D8PLV4	Expressed protein	SCHCODRAFT_73850	0	1	1	0	1	0	0	0	0	0.666667	0.333333	0
D8PLV5	Mitochondrial import inner membrane translocase subunit	SCHCODRAFT_46366	0	0	0	1	1	1	2	4	3	0	1	3
D8PLV8	Carbohydrate kinase FGGY C-terminal domain-containing protein	SCHCODRAFT_72546	1	11	11	20	23	21	2	3	4	7.66667	21.3333	3
D8PLV9	40S ribosomal protein S25	SCHCODRAFT_72550	0	1	1	3	2	3	1	0	1	0.666667	2.66667	0.666667
D8PLW0	Glucosidase 2 subunit beta	SCHCODRAFT_63868	0	2	2	2	5	5	0	1	0	1.33333	4	0.333333
D8PLW2	Calcineurin subunit B (Calcineurin regulatory subunit) (Protein phosphatase 2B regulatory subunit)	SCHCODRAFT_80554	0	1	0	5	6	4	1	1	1	0.333333	5	1
D8PLW7	FAD dependent oxidoreductase domain-containing protein	SCHCODRAFT_231038	0	0	1	0	0	0	0	0	0	0.333333	0	0
D8PLW8	Uncharacterized protein	SCHCODRAFT_231039	0	0	0	0	0	0	3	2	4	0	0	3
D8PLX6	Carboxypeptidase (EC 3.4.16.-)	SCHCODRAFT_255267	0	2	2	2	4	3	7	7	9	1.33333	3	7.66667
D8PLX7	Nop domain-containing protein	SCHCODRAFT_72573	0	0	0	6	4	6	0	3	0	0	5.33333	1
D8PLY0	Glycoside hydrolase family 76 protein	SCHCODRAFT_47223	0	0	0	0	0	1	1	1	0	0	0.333333	0.666667
D8PLY2	NAD(P)-binding domain-containing protein	SCHCODRAFT_63894	1	3	2	7	9	6	2	4	3	2	7.33333	3
D8PLY3	Uncharacterized protein	SCHCODRAFT_45793	0	0	1	6	6	7	5	6	8	0.333333	6.33333	6.33333
D8PLZ1	J domain-containing protein	SCHCODRAFT_63907	0	0	0	3	4	5	0	0	0	0	4	0
D8PM07	phosphopyruvate hydratase (EC 4.2.1.11)	SCHCODRAFT_72595	15	27	23	38	37	38	22	19	22	21.6667	37.6667	21
D8PM19	Adenosine kinase (AK) (EC 2.7.1.20) (Adenosine 5'-phosphotransferase)	SCHCODRAFT_72605	7	11	11	12	13	14	12	13	12	9.66667	13	12.3333
D8PM24	Phosphodiest-domain-containing protein	SCHCODRAFT_46660	0	0	0	0	0	0	2	4	3	0	0	3
D8PM28	F-box domain-containing protein	SCHCODRAFT_231075	0	0	0	1	0	0	0	0	0	0	0.333333	0
D8PM33	Importin N-terminal domain-containing protein	SCHCODRAFT_72612	0	0	0	5	6	7	7	10	11	0	6	9.33333
D8PM38	Small ribosomal subunit protein uS10 domain-containing protein	SCHCODRAFT_72617	1	2	2	8	7	8	2	1	2	1.66667	7.66667	1.66667
D8PM43	ATP synthase subunit e, mitochondrial	SCHCODRAFT_46406	0	0	0	2	3	1	0	0	0	0	2	0
D8PM44	Histone-binding protein RBBP4 N-terminal domain-containing protein	SCHCODRAFT_63938	0	1	1	1	2	1	2	3	1	0.666667	1.33333	2
D8PM46	Het-C-domain-containing protein	SCHCODRAFT_255287	0	5	6	15	16	15	13	17	14	3.66667	15.3333	14.6667
D8PM52	SH3 domain-containing protein	SCHCODRAFT_231959	0	0	0	0	0	0	0	4	5	0	0	3
D8PM58	HD domain-containing protein	SCHCODRAFT_65174	0	1	1	0	0	0	0	0	0	0.666667	0	0
D8PM60	Expressed protein	SCHCODRAFT_65177	0	0	0	0	0	0	0	1	2	0	0	1
D8PM67	Beta-galactosidase (EC 3.2.1.23)	SCHCODRAFT_44725	0	0	0	0	0	1	0	0	1	0	0.333333	0.333333
D8PM69	Kinase-like protein	SCHCODRAFT_49381	0	0	0	1	2	1	0	0	0	0	1.33333	0
D8PM74	Protein YOP1	SCHCODRAFT_73867	0	0	0	2	3	3	2	3	3	0	2.66667	2.66667
D8PM90	Inositol-1-monophosphatase (EC 3.1.3.25)	SCHCODRAFT_47747	1	3	2	2	2	1	2	4	3	2	1.66667	3
D8PM92	Proteasome alpha-type subunits domain-containing protein	SCHCODRAFT_49745	3	7	7	12	12	16	20	20	20	5.66667	13.3333	20
D8PMB4	Peptidyl-prolyl cis-trans isomerase (EC 5.2.1.8)	SCHCODRAFT_63954	0	2	2	2	3	2	3	3	3	1.33333	2.33333	3
D8PMC7	NADH-cytochrome b5 reductase (EC 1.6.2.2)	SCHCODRAFT_63960	1	4	4	9	9	10	1	2	1	3	9.33333	1.33333
D8PMC8	Mitogen-activated protein kinase (EC 2.7.11.24)	SCHCODRAFT_72648	0	0	0	5	7	4	9	6	6	0	5.33333	7
D8PMD7	Uncharacterized protein	SCHCODRAFT_103483	0	0	0	0	0	0	0	1	1	0	0	0.666667
D8PMD9	Cytochrome P450	SCHCODRAFT_231111	0	0	0	1	1	1	0	0	0	0	1	0
D8PME2	UDP-glucose 4-epimerase (EC 5.1.3.2)	SCHCODRAFT_80589	0	6	5	7	6	8	0	0	0	3.66667	7	0
D8PME6	Enoyl reductase (ER) domain-containing protein	SCHCODRAFT_231115	0	4	4	15	17	16	2	6	4	2.66667	16	4
D8PME7	FAD/NAD(P)-binding domain-containing protein	SCHCODRAFT_46865	0	3	2	4	2	4	0	2	0	1.66667	3.33333	0.666667
D8PMF3	Protein kinase domain-containing protein	SCHCODRAFT_84021	0	0	0	2	4	3	0	1	1	0	3	0.666667
D8PMF6	FAD/NAD(P)-binding domain-containing protein	SCHCODRAFT_84023	0	0	0	6	6	4	0	0	1	0	5.33333	0.333333
D8PMF9	DASH complex subunit ASK1 (Associated with spindles and kinetochores protein 1) (Outer kinetochore protein ASK1)	SCHCODRAFT_103508	0	0	0	0	0	0	2	3	3	0	0	2.66667
D8PMG2	Phosphatases II	SCHCODRAFT_45934	0	0	0	0	0	0	2	2	2	0	0	2
D8PMG3	Glycoside hydrolase family 92 protein	SCHCODRAFT_84024	0	2	3	6	7	5	7	8	9	1.66667	6	8
D8PMG5	Uncharacterized protein	SCHCODRAFT_72682	0	0	1	1	1	1	0	0	0	0.333333	1	0
D8PMG6	Glycoside hydrolase family 92 protein	SCHCODRAFT_64002	0	0	1	4	3	2	4	5	5	0.333333	3	4.66667
D8PMG9	Uncharacterized protein	SCHCODRAFT_64003	0	2	2	1	3	1	3	5	4	1.33333	1.66667	4
D8PMH0	EF-hand domain-containing protein	SCHCODRAFT_84027	0	0	0	0	0	1	0	0	0	0	0.333333	0
D8PMH1	Uncharacterized protein DopA	DopA SCHCODRAFT_64009	0	0	0	2	3	3	0	0	0	0	2.66667	0
D8PMH3	Uncharacterized protein	SCHCODRAFT_255308	0	0	0	0	0	0	0	1	1	0	0	0.666667
D8PMH4	Glycoside hydrolase family 2 protein	SCHCODRAFT_80600	0	2	3	2	1	2	0	0	0	1.66667	1.66667	0
D8PMH6	Phosphoglycerate mutase-like protein	SCHCODRAFT_42902	0	0	0	1	1	1	3	1	2	0	1	2
D8PMK0	Peptidase M1 leukotriene A4 hydrolase/aminopeptidase C-terminal domain-containing protein	SCHCODRAFT_255314	0	5	5	5	4	6	0	0	0	3.33333	5	0
D8PMK4	Tr-type G domain-containing protein	SCHCODRAFT_72704	0	1	0	3	3	2	0	1	1	0.333333	2.66667	0.666667
D8PMK5	Prefoldin	SCHCODRAFT_103537	0	0	0	2	1	2	1	1	2	0	1.66667	1.33333
D8PMK7	Calnexin	SCHCODRAFT_13187	3	9	8	13	14	17	8	7	6	6.66667	14.6667	7
D8PML3	PCI domain-containing protein	SCHCODRAFT_84035	0	0	0	4	4	5	0	1	1	0	4.33333	0.666667
D8PMM0	GTP-binding protein RAB5	SCHCODRAFT_64045	0	0	0	3	3	2	0	0	1	0	2.66667	0.333333
D8PMM6	Guanine nucleotide binding protein beta subunit 2	SCHCODRAFT_72736	0	0	0	7	8	7	1	0	1	0	7.33333	0.666667
D8PMN6	RRM domain-containing protein	SCHCODRAFT_48041	0	0	0	0	0	0	2	3	4	0	0	3
D8PMP1	Isocitrate lyase	SCHCODRAFT_64068	0	2	3	1	2	2	0	0	0	1.66667	1.66667	0
D8PMP4	Coatomer subunit gamma	SCHCODRAFT_80625	0	0	0	7	7	5	0	2	3	0	6.33333	1.66667
D8PMP5	Lysophospholipase NTE1 (EC 3.1.1.5) (Intracellular phospholipase B)	SCHCODRAFT_72754	0	0	0	3	1	2	0	0	0	0	2	0
D8PMP9	Protein kinase domain-containing protein	SCHCODRAFT_47716	0	0	0	5	6	4	1	2	1	0	5	1.33333
D8PMQ4	Peptidase A1 domain-containing protein	SCHCODRAFT_48367	0	2	2	3	3	4	7	7	6	1.33333	3.33333	6.66667
D8PMR0	Saccharopine dehydrogenase [NAD(+), L-lysine-forming] (SDH) (EC 1.5.1.7) (Lysine--2-oxoglutarate reductase)	SCHCODRAFT_64086	1	1	1	7	10	7	0	1	1	1	8	0.666667
D8PMR1	Uncharacterized protein	SCHCODRAFT_9999	0	0	0	0	0	0	2	3	3	0	0	2.66667
D8PMR5	Mitochondrial import inner membrane translocase subunit	SCHCODRAFT_49582	0	0	0	1	1	1	0	0	0	0	1	0
D8PMR8	Aconitate hydratase, mitochondrial (Aconitase) (EC 4.2.1.-)	SCHCODRAFT_72776	0	0	1	1	1	0	0	0	0	0.333333	0.666667	0
D8PMS0	6-phosphogluconate dehydrogenase, decarboxylating (EC 1.1.1.44)	SCHCODRAFT_13226	9	19	19	37	35	35	11	15	17	15.6667	35.6667	14.3333
D8PMS8	Septin-type G domain-containing protein	SCHCODRAFT_72785	0	0	0	10	12	9	4	4	5	0	10.3333	4.33333
D8PMT5	DH domain-containing protein	SCHCODRAFT_72795	0	0	1	0	0	0	0	0	0	0.333333	0	0
D8PMT7	RRM domain-containing protein	SCHCODRAFT_84062	0	0	0	4	10	8	9	10	13	0	7.33333	10.6667
D8PMU1	Mitochondrial carrier	SCHCODRAFT_230287	0	0	0	3	4	4	2	3	2	0	3.66667	2.33333
D8PMU5	Myosin motor domain-containing protein	SCHCODRAFT_41533	0	2	3	2	2	3	0	0	0	1.66667	2.33333	0
D8PMV0	Coatomer subunit beta'	SCHCODRAFT_71535	0	5	5	13	15	16	0	0	0	3.33333	14.6667	0
D8PMV1	Uncharacterized protein	SCHCODRAFT_62845	0	0	0	3	3	2	3	3	3	0	2.66667	3
D8PMV5	Alcohol dehydrogenase iron-type/glycerol dehydrogenase GldA domain-containing protein	SCHCODRAFT_83716	0	3	3	2	2	3	0	0	0	2	2.33333	0
D8PMV9	Carbohydrate-binding module family 13 protein	SCHCODRAFT_102248	0	0	0	0	1	1	1	1	0	0	0.666667	0.666667
D8PMW1	Catalase (EC 1.11.1.6)	SCHCODRAFT_46891	0	0	0	4	2	2	4	5	4	0	2.66667	4.33333
D8PMW2	Translation machinery-associated protein 22	SCHCODRAFT_80148	0	0	0	1	1	1	0	0	0	0	1	0
D8PMX3	Jacalin-type lectin domain-containing protein	SCHCODRAFT_46538	0	1	1	0	0	0	0	0	0	0.666667	0	0
D8PMX9	DUF431-domain-containing protein	SCHCODRAFT_71554	0	0	0	1	1	1	4	5	5	0	1	4.66667
D8PMY5	Amidohydrolase-related domain-containing protein	SCHCODRAFT_49105	0	1	1	1	1	0	0	0	0	0.666667	0.666667	0
D8PMY8	Neutral protease 2 (EC 3.4.24.39) (Deuterolysin)	SCHCODRAFT_83719	1	2	1	4	3	2	6	8	6	1.33333	3	6.66667
D8PMZ5	Fibronectin type-III domain-containing protein	SCHCODRAFT_47392	0	0	0	0	1	0	3	5	4	0	0.333333	4
D8PN00	aspartate-semialdehyde dehydrogenase (EC 1.2.1.11)	SCHCODRAFT_46400	1	3	4	9	9	9	0	0	1	2.66667	9	0.333333
D8PN01	Uncharacterized protein	SCHCODRAFT_62875	0	0	1	2	2	1	1	1	2	0.333333	1.66667	1.33333
D8PN29	Autophagy-related protein 16 domain-containing protein	SCHCODRAFT_64121	0	0	0	0	0	0	1	2	1	0	0	1.33333
D8PN30	Uncharacterized protein	SCHCODRAFT_72805	0	0	0	6	5	4	0	1	1	0	5	0.666667
D8PN33	6-phosphogluconolactonase (6PGL) (EC 3.1.1.31)	SCHCODRAFT_13242	1	2	2	5	5	5	0	0	0	1.66667	5	0
D8PN39	Nucleotidyl transferase domain-containing protein	SCHCODRAFT_80649	0	0	0	2	2	2	7	10	11	0	2	9.33333
D8PN41	Branched-chain-amino-acid aminotransferase (EC 2.6.1.42)	SCHCODRAFT_13246	0	0	0	1	1	1	0	1	0	0	1	0.333333
D8PN42	Serine protease	SCHCODRAFT_80650	0	0	0	0	0	0	0	1	0	0	0	0.333333
D8PN53	Rhodanese domain-containing protein	SCHCODRAFT_33107	0	0	0	1	1	0	1	4	4	0	0.666667	3
D8PN54	ferroxidase (EC 1.16.3.1)	SCHCODRAFT_13253	0	0	0	0	0	0	1	2	2	0	0	1.66667
D8PN57	Copper acquisition factor BIM1-like domain-containing protein	SCHCODRAFT_84068	0	2	2	3	3	3	2	2	2	1.33333	3	2
D8PN59	Rhodanese domain-containing protein	SCHCODRAFT_255362	0	0	0	5	5	5	5	6	6	0	5	5.66667
D8PN60	V-type proton ATPase subunit C	SCHCODRAFT_64141	0	0	0	2	1	2	0	0	0	0	1.66667	0
D8PN62	CBS-domain-containing protein	SCHCODRAFT_46524	0	0	0	4	5	6	0	0	0	0	5	0
D8PN64	Endoplasmic reticulum protein	SCHCODRAFT_84072	0	0	0	3	5	3	0	1	0	0	3.66667	0.333333
D8PN71	Mitochondrial import inner membrane translocase subunit	SCHCODRAFT_48568	0	0	0	2	2	2	2	2	1	0	2	1.66667
D8PN77	Carbohydrate esterase family 16 protein	SCHCODRAFT_103662	0	1	2	0	0	1	1	0	0	1	0.333333	0.333333
D8PN80	aminoacyl-tRNA hydrolase (EC 3.1.1.29)	SCHCODRAFT_13268	0	0	0	0	0	0	1	2	3	0	0	2
D8PN87	Ras protein	ras1 SCHCODRAFT_45883	0	0	0	5	5	5	0	1	1	0	5	0.666667
D8PN93	NADH:ubiquinone oxidoreductase 30kDa subunit domain-containing protein	SCHCODRAFT_80667	0	1	2	11	11	9	0	0	0	1	10.3333	0
D8PN99	DinB-like domain-containing protein	SCHCODRAFT_47220	0	0	0	0	1	0	1	1	2	0	0.333333	1.33333
D8PNA0	Succinate-CoA ligase subunit beta (EC 6.2.1.-)	SCHCODRAFT_47353	0	4	4	15	13	13	3	7	4	2.66667	13.6667	4.66667
D8PNA6	Transcriptional regulatory protein RXT2 N-terminal domain-containing protein	SCHCODRAFT_64177	0	0	0	0	0	0	2	3	3	0	0	2.66667
D8PNA7	Enoyl reductase (ER) domain-containing protein	SCHCODRAFT_64180	0	0	0	1	2	2	0	0	0	0	1.66667	0
D8PNB1	40S ribosomal protein S27	SCHCODRAFT_72868	1	2	2	5	5	4	0	4	3	1.66667	4.66667	2.33333
D8PNB4	Maintenance of telomere capping protein 1	SCHCODRAFT_13288	0	0	0	3	3	2	4	4	5	0	2.66667	4.33333
D8PNC6	NADAR domain-containing protein	SCHCODRAFT_254861	0	0	0	0	0	0	0	0	1	0	0	0.333333
D8PNC7	Ubiquitin-like domain-containing protein	SCHCODRAFT_71575	0	1	3	7	4	6	4	4	4	1.33333	5.66667	4
D8PNC9	Uncharacterized protein	SCHCODRAFT_254863	0	0	0	2	2	2	0	0	0	0	2	0
D8PND6	Tetratricopeptide repeat protein	SCHCODRAFT_230360	0	0	0	0	0	1	0	0	0	0	0.333333	0
D8PNE1	Acid phosphatase	SCHCODRAFT_102345	0	0	0	0	1	1	0	2	2	0	0.666667	1.33333
D8PNE2	Acid phosphatase	SCHCODRAFT_46842	0	1	1	2	2	3	3	3	3	0.666667	2.33333	3
D8PNE5	Anaphase-promoting complex subunit 4-like WD40 domain-containing protein	SCHCODRAFT_46613	0	1	1	1	1	2	2	1	3	0.666667	1.33333	2
D8PNF1	GST N-terminal domain-containing protein	SCHCODRAFT_47464	1	4	3	5	6	4	0	0	0	2.66667	5	0
D8PNF5	Cullin family profile domain-containing protein	SCHCODRAFT_46496	0	1	1	15	15	15	6	8	8	0.666667	15	7.33333
D8PNF6	Carbohydrate-binding module family 13 protein	SCHCODRAFT_71602	1	1	4	5	7	6	3	5	4	2	6	4
D8PNG3	Multifunctional fusion protein [Includes: Delta-1-pyrroline-5-carboxylate dehydrogenase (P5C dehydrogenase) (L-glutamate gamma-semialdehyde dehydrogenase); L-glutamate gamma-semialdehyde dehydrogenase (EC 1.2.1.88)]	SCHCODRAFT_71606	5	20	19	33	35	37	11	12	14	14.6667	35	12.3333
D8PNG5	KOW domain-containing protein	SCHCODRAFT_47189	0	0	0	4	4	4	2	3	2	0	4	2.33333
D8PNG8	GRAM domain-containing protein	SCHCODRAFT_230383	0	0	0	1	0	1	1	2	3	0	0.666667	2
D8PNH0	RRM domain-containing protein	SCHCODRAFT_83732	0	0	0	0	0	0	0	2	4	0	0	2
D8PNH7	Band 7 domain-containing protein	SCHCODRAFT_254885	0	0	0	3	1	2	2	2	4	0	2	2.66667
D8PNH9	NADH-ubiquinone oxidoreductase	SCHCODRAFT_48640	0	0	1	5	5	2	0	0	0	0.333333	4	0
D8PNI0	NADH dehydrogenase [ubiquinone] 1 alpha subcomplex assembly factor 3	SCHCODRAFT_71620	0	0	0	0	0	0	1	2	2	0	0	1.66667
D8PNI3	NADH dehydrogenase [ubiquinone] 1 alpha subcomplex subunit 1	SCHCODRAFT_45829	0	0	0	1	1	1	1	1	1	0	1	1
D8PNI6	G10 protein	SCHCODRAFT_62937	0	0	0	2	2	1	0	0	0	0	1.66667	0
D8PNJ0	Cation/H+ exchanger domain-containing protein	SCHCODRAFT_80181	0	0	0	0	0	2	0	0	0	0	0.666667	0
D8PNJ3	Uncharacterized protein	SCHCODRAFT_102398	0	0	0	0	0	0	2	0	1	0	0	1
D8PNJ6	4-nitrophenylphosphatase (PNPPase) (EC 3.1.3.41)	SCHCODRAFT_46367	0	1	1	1	1	0	5	4	6	0.666667	0.666667	5
D8PNK2	Kinase-like protein	SCHCODRAFT_12531	0	0	0	1	1	1	0	0	0	0	1	0
D8PNL9	Proteasome activator Blm10 mid region domain-containing protein	SCHCODRAFT_255389	0	4	4	7	7	6	1	0	0	2.66667	6.66667	0.333333
D8PNM1	C3H1-type domain-containing protein	SCHCODRAFT_80684	0	0	0	0	0	0	2	5	5	0	0	4
D8PNM2	chitinase (EC 3.2.1.14)	SCHCODRAFT_46134	0	2	2	2	2	2	3	2	3	1.33333	2	2.66667
D8PNM3	Protein kinase domain-containing protein	SCHCODRAFT_72889	0	1	3	6	5	8	0	0	0	1.33333	6.33333	0
D8PNM7	Choline kinase N-terminal domain-containing protein	SCHCODRAFT_255392	0	0	0	0	2	0	1	2	1	0	0.666667	1.33333
D8PNN3	Uncharacterized protein	SCHCODRAFT_255394	0	0	0	1	1	0	2	3	3	0	0.666667	2.66667
D8PNN5	1,3-beta-glucanosyltransferase (EC 2.4.1.-)	SCHCODRAFT_80688	0	2	3	3	4	2	6	7	6	1.66667	3	6.33333
D8PNN6	Amidohydrolase 3 domain-containing protein	SCHCODRAFT_103729	0	5	4	6	7	6	8	6	10	3	6.33333	8
D8PNN9	Dienelactone hydrolase domain-containing protein	SCHCODRAFT_255397	0	2	2	7	7	6	11	10	10	1.33333	6.66667	10.3333
D8PNQ2	Expressed protein	SCHCODRAFT_84094	0	0	0	0	0	0	1	1	1	0	0	1
D8PNQ7	Glycoside hydrolase family 16 protein	SCHCODRAFT_103749	0	0	1	1	0	1	0	0	0	0.333333	0.666667	0
D8PNQ8	Glycoside hydrolase family 16 protein	SCHCODRAFT_64227	0	1	1	0	1	1	1	1	1	0.666667	0.666667	1
D8PNR3	GST N-terminal domain-containing protein	SCHCODRAFT_13318	0	0	0	2	1	0	8	12	13	0	1	11
D8PNR9	FAS1 domain-containing protein	SCHCODRAFT_255406	0	0	1	4	4	3	9	12	10	0.333333	3.66667	10.3333
D8PNS0	Mitochondrial carrier	SCHCODRAFT_72928	0	0	0	0	2	0	0	0	0	0	0.666667	0
D8PNS6	Vesicular-fusion protein SEC17	SCHCODRAFT_48300	0	0	0	6	9	4	0	0	0	0	6.33333	0
D8PNS7	Phosphoacetylglucosamine mutase (PAGM) (EC 5.4.2.3) (Acetylglucosamine phosphomutase) (N-acetylglucosamine-phosphate mutase)	SCHCODRAFT_255409	1	7	4	19	18	16	4	6	4	4	17.6667	4.66667
D8PNT1	Uncharacterized protein	SCHCODRAFT_72933	0	1	1	2	2	2	1	2	3	0.666667	2	2
D8PNT6	CS domain-containing protein	SCHCODRAFT_80703	0	0	0	2	0	1	0	0	0	0	1	0
D8PNT7	SP-RING-type domain-containing protein	SCHCODRAFT_72942	0	0	0	0	0	0	1	0	1	0	0	0.666667
D8PNT8	ADP/ATP translocase (ADP,ATP carrier protein)	SCHCODRAFT_72943	0	0	0	19	20	15	12	14	10	0	18	12
D8PNU0	Carbohydrate kinase PfkB domain-containing protein	SCHCODRAFT_80706	0	0	1	1	1	2	0	0	0	0.333333	1.33333	0
D8PNU2	Imidazole glycerol phosphate synthase hisHF [Includes: Glutaminase (EC 3.5.1.2); Cyclase]	SCHCODRAFT_64268	0	0	0	0	1	0	0	0	0	0	0.333333	0
D8PNU3	Phosphoglycerate dehydrogenase	SCHCODRAFT_64271	0	3	2	16	16	13	2	4	4	1.66667	15	3.33333
D8PNU7	40S ribosomal protein S16	SCHCODRAFT_13340	0	4	3	5	6	6	1	1	1	2.33333	5.66667	1
D8PNV3	CipC protein	SCHCODRAFT_62959	0	2	2	5	4	5	8	8	8	1.33333	4.66667	8
D8PNV4	Glucose-6-phosphate 1-dehydrogenase (EC 1.1.1.49)	SCHCODRAFT_254896	0	1	1	14	14	19	1	1	3	0.666667	15.6667	1.66667
D8PNV6	Glucose-6-phosphate 1-dehydrogenase (EC 1.1.1.49)	SCHCODRAFT_12537	0	2	1	3	4	4	0	0	0	1	3.66667	0
D8PNV7	Ubiquitin-conjugating-protein	SCHCODRAFT_71656	0	0	0	3	4	5	10	11	10	0	4	10.3333
D8PNV9	Expressed protein	SCHCODRAFT_62967	0	0	0	1	1	1	4	5	6	0	1	5
D8PNW0	DUF1682-domain-containing protein	SCHCODRAFT_80192	0	0	0	3	2	2	0	0	0	0	2.33333	0
D8PNW5	Glycoside hydrolase family 3 protein	SCHCODRAFT_62973	0	0	0	1	2	1	3	1	3	0	1.33333	2.33333
D8PNW9	Expressed protein	SCHCODRAFT_71668	0	0	0	1	0	0	2	4	4	0	0.333333	3.33333
D8PNX3	Uncharacterized protein	SCHCODRAFT_62980	2	4	6	17	16	11	16	18	17	4	14.6667	17
D8PNX8	Nuclear segregation protein Bfr1	SCHCODRAFT_12549	0	0	0	1	1	0	0	0	0	0	0.666667	0
D8PNY0	Uncharacterized protein	SCHCODRAFT_254908	0	0	0	0	0	0	9	11	12	0	0	10.6667
D8PNZ0	AMP-dependent synthetase/ligase domain-containing protein	SCHCODRAFT_63001	2	4	5	2	2	3	1	1	1	3.66667	2.33333	1
D8PNZ3	Histidine kinase/HSP90-like ATPase domain-containing protein	SCHCODRAFT_80207	0	2	2	7	8	3	0	1	2	1.33333	6	1
D8PNZ4	Dolichyl-diphosphooligosaccharide--protein glycosyltransferase subunit 1	SCHCODRAFT_63008	0	3	3	5	5	4	0	0	0	2	4.66667	0
D8PNZ8	hydroxyacid-oxoacid transhydrogenase (EC 1.1.99.24)	SCHCODRAFT_71701	0	2	2	4	4	3	1	3	3	1.33333	3.66667	2.33333
D8PP00	Ribosomal protein L35	SCHCODRAFT_83753	0	0	0	4	4	3	0	0	0	0	3.66667	0
D8PP14	BHLH domain-containing protein	SCHCODRAFT_254923	0	0	0	1	0	1	3	5	5	0	0.666667	4.33333
D8PP22	ABC transporter domain-containing protein	SCHCODRAFT_83758	0	1	2	2	3	2	0	0	0	1	2.33333	0
D8PP30	RIM15, signal transduction response regulator	SCHCODRAFT_63036	0	0	0	0	1	2	0	0	0	0	1	0
D8PP33	MPN domain-containing protein	SCHCODRAFT_45751	0	0	1	6	2	4	0	0	0	0.333333	4	0
D8PP37	orotate phosphoribosyltransferase (EC 2.4.2.10)	SCHCODRAFT_49976	0	2	3	5	3	3	0	0	0	1.66667	3.66667	0
D8PP40	60S ribosomal protein L13	SCHCODRAFT_72959	1	4	4	10	13	13	1	1	0	3	12	0.666667
D8PP41	Expressed protein	SCHCODRAFT_255423	0	0	1	0	0	0	1	1	2	0.333333	0	1.33333
D8PP44	LisH domain-containing protein	SCHCODRAFT_48129	0	0	0	1	1	2	0	0	0	0	1.33333	0
D8PP51	Nucleoporin	SCHCODRAFT_80716	0	0	0	1	1	2	0	0	0	0	1.33333	0
D8PP66	FAS1 domain-containing protein	SCHCODRAFT_84117	0	1	1	0	0	0	1	1	2	0.666667	0	1.33333
D8PP69	DUF866-domain-containing protein	SCHCODRAFT_231333	0	1	1	1	3	1	1	1	1	0.666667	1.66667	1
D8PP70	CN hydrolase domain-containing protein	SCHCODRAFT_255433	0	4	6	7	7	10	3	2	3	3.33333	8	2.66667
D8PP72	Septin-type G domain-containing protein	SCHCODRAFT_72989	1	4	4	18	21	16	1	0	0	3	18.3333	0.333333
D8PP73	Importin N-terminal domain-containing protein	SCHCODRAFT_64309	0	0	0	4	4	4	0	0	0	0	4	0
D8PP74	Succinate--CoA ligase [ADP-forming] subunit alpha, mitochondrial (EC 6.2.1.5) (Succinyl-CoA synthetase subunit alpha) (SCS-alpha)	SCHCODRAFT_13366	0	0	0	10	11	10	0	1	0	0	10.3333	0.333333
D8PP75	Serine/threonine-protein kinase TOR (EC 2.7.11.1)	SCHCODRAFT_64312	0	0	0	2	3	0	0	0	0	0	1.66667	0
D8PP76	ACB domain-containing protein	SCHCODRAFT_47131	0	0	0	0	0	0	1	1	1	0	0	1
D8PP80	Importin subunit alpha	SCHCODRAFT_72999	0	0	0	11	10	11	6	5	6	0	10.6667	5.66667
D8PP81	D-isomer specific 2-hydroxyacid dehydrogenase NAD-binding domain-containing protein	SCHCODRAFT_46431	0	2	2	1	3	1	0	0	0	1.33333	1.66667	0
D8PP82	26S proteasome regulatory subunit RPN2	SCHCODRAFT_64320	0	5	6	12	13	14	4	3	5	3.66667	13	4
D8PP83	Mitochondrial cytochrome c oxidase subunit VIa	SCHCODRAFT_43659	0	1	1	4	3	2	0	0	0	0.666667	3	0
D8PP84	Uncharacterized protein beta-fg	beta-fg SCHCODRAFT_73003	0	1	0	12	13	12	18	19	19	0.333333	12.3333	18.6667
D8PP90	Major facilitator superfamily (MFS) profile domain-containing protein	SCHCODRAFT_64323	0	1	0	2	2	2	0	0	0	0.333333	2	0
D8PP94	Beta-trefoil DNA-binding domain-containing protein	SCHCODRAFT_13378	0	0	0	4	3	6	3	7	5	0	4.33333	5
D8PP95	Pyruvate kinase (EC 2.7.1.40)	SCHCODRAFT_73013	1	13	13	31	24	29	8	7	5	9	28	6.66667
D8PP98	Ribulose-phosphate 3-epimerase (EC 5.1.3.1)	SCHCODRAFT_49694	0	3	2	3	1	2	2	3	3	1.66667	2	2.66667
D8PPA4	NADH:flavin oxidoreductase 1	SCHCODRAFT_49166	0	0	0	1	1	1	0	0	0	0	1	0
D8PPA5	Prefoldin subunit 6	SCHCODRAFT_46450	0	0	0	0	0	0	5	3	2	0	0	3.33333
D8PPA6	Gamma-glutamyltranspeptidase	SCHCODRAFT_231353	0	1	0	2	2	3	2	2	3	0.333333	2.33333	2.33333
D8PPA8	N-acetyltransferase domain-containing protein	SCHCODRAFT_80737	1	3	3	5	5	4	3	5	5	2.33333	4.66667	4.33333
D8PPB3	AB hydrolase-1 domain-containing protein	SCHCODRAFT_255446	0	0	0	1	0	0	0	0	0	0	0.333333	0
D8PPB5	AAA+ ATPase domain-containing protein	SCHCODRAFT_73030	0	0	0	6	6	11	0	0	0	0	7.66667	0
D8PPB6	AB hydrolase-1 domain-containing protein	SCHCODRAFT_231359	0	3	3	5	3	3	0	0	0	2	3.66667	0
D8PPD1	Ornithine aminotransferase (EC 2.6.1.13)	SCHCODRAFT_49013	0	1	1	3	2	3	0	0	0	0.666667	2.66667	0
D8PPE3	Amidohydrolase-related domain-containing protein	SCHCODRAFT_46738	0	0	0	2	1	1	0	0	0	0	1.33333	0
D8PPF1	N-acetyltransferase domain-containing protein	SCHCODRAFT_12592	0	0	0	1	3	2	0	0	0	0	2	0
D8PPF2	Actin cytoskeleton-regulatory complex protein SLA1	SCHCODRAFT_102521	0	3	1	2	2	2	1	1	1	1.33333	2	1
D8PPF3	Eukaryotic peptide chain release factor GTP-binding subunit (ERF-3) (ERF2) (Polypeptide release factor 3) (Translation release factor 3)	SCHCODRAFT_63060	0	0	1	10	10	11	0	1	2	0.333333	10.3333	1
D8PPF4	Adenosine kinase (AK) (EC 2.7.1.20) (Adenosine 5'-phosphotransferase)	SCHCODRAFT_46394	0	3	1	4	3	2	0	0	0	1.33333	3	0
D8PPG6	Aminoacyl-transfer RNA synthetases class-II family profile domain-containing protein	SCHCODRAFT_254948	0	1	0	6	6	7	0	0	0	0.333333	6.33333	0
D8PPG8	Uncharacterized protein	SCHCODRAFT_83770	0	0	0	0	0	0	1	1	1	0	0	1
D8PPH2	phenylalanine--tRNA ligase (EC 6.1.1.20) (Phenylalanyl-tRNA synthetase beta subunit)	SCHCODRAFT_80236	0	1	0	7	5	6	0	0	0	0.333333	6	0
D8PPI4	DUF1793-domain-containing protein	SCHCODRAFT_63092	0	2	1	9	9	10	3	5	4	1	9.33333	4
D8PPJ5	Cerato-platanin	SCHCODRAFT_71789	2	3	3	4	4	4	8	6	6	2.66667	4	6.66667
D8PPJ6	MYND-type domain-containing protein	SCHCODRAFT_102565	0	0	0	2	1	2	0	0	0	0	1.66667	0
D8PPJ8	5-methyltetrahydropteroyltriglutamate--homocysteine S-methyltransferase (EC 2.1.1.14)	SCHCODRAFT_254959	5	28	26	65	65	64	16	13	14	19.6667	64.6667	14.3333
D8PPK2	Uncharacterized protein	SCHCODRAFT_63104	1	3	3	2	2	3	2	2	3	2.33333	2.33333	2.33333
D8PPK8	Enoyl reductase (ER) domain-containing protein	SCHCODRAFT_71797	1	5	5	13	12	12	2	1	1	3.66667	12.3333	1.33333
D8PPL4	Large ribosomal subunit protein uL6 alpha-beta domain-containing protein	SCHCODRAFT_63119	4	8	8	13	13	13	2	2	2	6.66667	13	2
D8PPM3	Uncharacterized protein	SCHCODRAFT_231373	0	2	2	0	1	0	1	2	2	1.33333	0.333333	1.66667
D8PPM4	Altered inheritance of mitochondria protein 6	SCHCODRAFT_103870	0	0	0	0	0	0	2	2	2	0	0	2
D8PPM5	TATA element modulatory factor 1 TATA binding domain-containing protein	SCHCODRAFT_103871	0	0	0	5	4	5	0	4	1	0	4.66667	1.66667
D8PPM6	Mitochondrial carrier	SCHCODRAFT_80751	0	0	0	1	1	1	1	0	1	0	1	0.666667
D8PPN1	LCCL domain-containing protein	SCHCODRAFT_80753	1	1	1	1	1	1	1	0	2	1	1	1
D8PPN3	Uncharacterized protein	SCHCODRAFT_49703	0	0	0	0	0	0	1	2	0	0	0	1
D8PPN4	Glycoside hydrolase family 16 protein	SCHCODRAFT_46649	0	0	0	0	0	0	1	1	1	0	0	1
D8PPN8	methylmalonate-semialdehyde dehydrogenase (CoA acylating) (EC 1.2.1.27)	SCHCODRAFT_64380	0	1	0	4	3	4	12	11	10	0.333333	3.66667	11
D8PPP5	Zn(2)-C6 fungal-type domain-containing protein	SCHCODRAFT_64385	0	0	0	1	2	2	0	0	0	0	1.66667	0
D8PPP6	O-methyltransferase domain-containing protein	SCHCODRAFT_231392	0	1	1	0	0	0	0	1	0	0.666667	0	0.333333
D8PPQ3	Mg-dependent DNase	SCHCODRAFT_13426	0	1	0	1	2	1	0	0	0	0.333333	1.33333	0
D8PPQ5	3-ketoacyl-CoA thiolase	SCHCODRAFT_13428	0	0	0	3	3	3	2	3	5	0	3	3.33333
D8PPQ6	Heparinase II/III family protein	SCHCODRAFT_73075	0	2	2	5	6	6	5	5	6	1.33333	5.66667	5.33333
D8PPR0	Phosphoglycerate mutase-like protein	SCHCODRAFT_84140	0	0	0	4	4	5	0	0	0	0	4.33333	0
D8PPR2	60S ribosomal protein L32	SCHCODRAFT_255474	0	1	1	4	3	6	0	0	0	0.666667	4.33333	0
D8PPR4	Elongation factor 1-alpha	SCHCODRAFT_84142	0	4	4	27	34	29	14	13	11	2.66667	30	12.6667
D8PPS1	Succinate dehydrogenase [ubiquinone] cytochrome b small subunit	SCHCODRAFT_73094	0	0	0	1	1	1	0	0	0	0	1	0
D8PPS3	40S ribosomal protein S3	SCHCODRAFT_84144	4	9	8	18	18	19	5	8	8	7	18.3333	7
D8PPS4	FMN hydroxy acid dehydrogenase domain-containing protein	SCHCODRAFT_231408	0	0	0	2	4	4	2	2	0	0	3.33333	1.33333
D8PPS7	Uncharacterized protein	SCHCODRAFT_84146	0	1	1	4	4	3	4	4	4	0.666667	3.66667	4
D8PPS9	Globin-sensor domain-containing protein	SCHCODRAFT_49225	0	0	0	3	2	2	3	3	4	0	2.33333	3.33333
D8PPT8	Metal-dependent protein hydrolase	SCHCODRAFT_64424	0	1	0	6	5	5	0	0	0	0.333333	5.33333	0
D8PPU3	Ribosomal protein L15	SCHCODRAFT_84152	1	2	2	5	4	5	3	3	4	1.66667	4.66667	3.33333
D8PPU9	BZIP domain-containing protein	SCHCODRAFT_255490	0	0	0	0	0	0	2	2	2	0	0	2
D8PPV4	Glycoside hydrolase family 92 protein	SCHCODRAFT_64446	0	6	4	1	1	0	5	7	5	3.33333	0.666667	5.66667
D8PPV7	40S ribosomal protein S24	SCHCODRAFT_64447	2	3	2	8	8	8	0	0	1	2.33333	8	0.333333
D8PPW2	60S ribosomal protein L6	SCHCODRAFT_63127	4	9	9	21	20	22	2	2	2	7.33333	21	2
D8PPW4	Uncharacterized protein	SCHCODRAFT_27353	0	0	0	0	0	1	2	2	2	0	0.333333	2
D8PPW9	QDE-2-interacting protein	SCHCODRAFT_71822	0	7	8	15	13	14	0	1	0	5	14	0.333333
D8PPX0	Pyruvate dehydrogenase E1 component subunit beta (EC 1.2.4.1)	SCHCODRAFT_48740	0	3	4	10	10	9	13	13	14	2.33333	9.66667	13.3333
D8PPX2	Glutamine synthetase (EC 6.3.1.2)	SCHCODRAFT_80259	0	0	0	16	18	16	7	7	5	0	16.6667	6.33333
D8PPX3	AP complex subunit sigma	SCHCODRAFT_80260	0	0	0	1	1	1	0	0	1	0	1	0.333333
D8PPX5	Histidine biosynthesis trifunctional protein [Includes: Phosphoribosyl-AMP cyclohydrolase (EC 3.5.4.19); Phosphoribosyl-ATP pyrophosphohydrolase (EC 3.6.1.31); Histidinol dehydrogenase (HDH) (EC 1.1.1.23)]	SCHCODRAFT_71835	1	2	2	10	10	9	4	6	5	1.66667	9.66667	5
D8PPX6	TspO/MBR-related protein	SCHCODRAFT_63148	0	0	0	6	6	7	2	3	1	0	6.33333	2
D8PPX8	Isopropylmalate dehydrogenase-like domain-containing protein	SCHCODRAFT_80265	0	4	4	6	5	6	0	0	0	2.66667	5.66667	0
D8PPZ4	60S ribosomal protein L36	SCHCODRAFT_48971	2	2	2	4	3	3	0	0	0	2	3.33333	0
D8PPZ5	Casein kinase II subunit beta (CK II beta)	SCHCODRAFT_71850	0	0	0	2	3	2	4	4	7	0	2.33333	5
D8PPZ9	VID27 cytoplasmic protein	SCHCODRAFT_80271	0	5	4	8	7	8	0	1	0	3	7.66667	0.333333
D8PQ06	Piwi domain-containing protein	SCHCODRAFT_63173	0	1	1	3	3	4	0	0	0	0.666667	3.33333	0
D8PQ10	DIS3-like exonuclease 2 (EC 3.1.13.-)	SCHCODRAFT_71865	0	0	0	9	9	10	0	1	1	0	9.33333	0.666667
D8PQ15	Dipeptidase (EC 3.4.13.19)	SCHCODRAFT_47471	0	4	6	8	5	7	1	0	2	3.33333	6.66667	1
D8PQ16	RRM domain-containing protein	SCHCODRAFT_80278	0	0	0	1	0	0	0	0	0	0	0.333333	0
D8PQ17	Large ribosomal subunit protein uL18 C-terminal eukaryotes domain-containing protein	SCHCODRAFT_63179	6	11	10	16	15	12	2	2	1	9	14.3333	1.66667
D8PQ19	Large ribosomal subunit protein uL4 C-terminal domain-containing protein	SCHCODRAFT_83802	7	10	8	21	22	23	4	6	8	8.33333	22	6
D8PQ22	Piwi domain-containing protein	SCHCODRAFT_71876	0	0	0	3	4	3	0	0	0	0	3.33333	0
D8PQ25	Translationally-controlled tumor protein homolog	SCHCODRAFT_63192	2	8	9	8	10	9	15	15	15	6.33333	9	15
D8PQ27	Beta-catenin-like protein 1 N-terminal domain-containing protein	SCHCODRAFT_80286	0	0	0	2	0	0	0	0	0	0	0.666667	0
D8PQ30	PCI domain-containing protein	SCHCODRAFT_83804	0	0	0	10	10	10	3	4	3	0	10	3.33333
D8PQ40	Peptidase A1 domain-containing protein	SCHCODRAFT_71897	3	8	8	25	23	21	20	17	15	6.33333	23	17.3333
D8PQ43	Protein disulfide-isomerase (EC 5.3.4.1)	SCHCODRAFT_63209	0	12	10	18	17	19	9	10	12	7.33333	18	10.3333
D8PQ48	MoaB/Mog domain-containing protein	SCHCODRAFT_254999	0	1	1	4	3	4	0	0	0	0.666667	3.66667	0
D8PQ53	Protein phosphatase PP2A regulatory subunit A	SCHCODRAFT_73133	0	0	0	29	27	28	18	22	21	0	28	20.3333
D8PQ54	Glucose-6-phosphate 1-epimerase (EC 5.1.3.15)	SCHCODRAFT_73134	2	6	5	8	9	8	1	0	1	4.33333	8.33333	0.666667
D8PQ61	P-loop containing nucleoside triphosphate hydrolase protein	SCHCODRAFT_255495	0	0	0	2	3	1	0	1	1	0	2	0.666667
D8PQ62	AP-2 complex subunit alpha	SCHCODRAFT_64469	0	0	0	0	1	3	0	0	0	0	1.33333	0
D8PQ68	Vacuolar protein sorting-associated protein 13	SCHCODRAFT_80799	0	0	0	5	5	3	0	0	0	0	4.33333	0
D8PQ71	Nudix hydrolase domain-containing protein	SCHCODRAFT_64476	0	0	0	1	0	1	1	1	1	0	0.666667	1
D8PQ72	Sugar phosphate phosphatase (EC 3.1.3.-)	SCHCODRAFT_13473	0	0	0	2	2	3	0	0	0	0	2.33333	0
D8PQ73	Ribose-phosphate pyrophosphokinase N-terminal domain-containing protein	SCHCODRAFT_13474	0	0	0	2	2	1	0	0	0	0	1.66667	0
D8PQ75	Zinc finger CHCC-type domain-containing protein	SCHCODRAFT_41941	0	0	0	3	1	1	1	0	1	0	1.66667	0.666667
D8PQ76	Clp R domain-containing protein	SCHCODRAFT_73165	0	0	0	10	11	11	5	12	10	0	10.6667	9
D8PQ79	isopentenyl-diphosphate Delta-isomerase (EC 5.3.3.2)	SCHCODRAFT_64487	0	2	2	4	2	4	0	0	0	1.33333	3.33333	0
D8PQ84	TauD/TfdA-like domain-containing protein	SCHCODRAFT_28913	0	0	0	0	1	2	0	0	0	0	1	0
D8PQ85	FAD dependent oxidoreductase domain-containing protein	SCHCODRAFT_49915	0	1	2	1	0	0	0	0	0	1	0.333333	0
D8PQ86	Small ribosomal subunit protein uS17 N-terminal domain-containing protein	SCHCODRAFT_64491	3	4	4	11	11	10	2	1	3	3.66667	10.6667	2
D8PQ87	Serine/threonine-protein phosphatase (EC 3.1.3.16)	SCHCODRAFT_255508	0	0	0	2	4	4	0	1	2	0	3.33333	1
D8PQ91	SGS domain-containing protein	SCHCODRAFT_49849	0	0	0	2	2	2	2	3	3	0	2	2.66667
D8PQ92	Alpha-galactosidase (EC 3.2.1.22) (Melibiase)	SCHCODRAFT_80812	1	4	5	13	12	12	16	16	15	3.33333	12.3333	15.6667
D8PQ98	SnoaL-like domain-containing protein	SCHCODRAFT_231457	0	0	0	0	1	0	1	1	1	0	0.333333	1
D8PQA1	Uncharacterized protein	SCHCODRAFT_103992	0	1	1	1	0	1	0	0	0	0.666667	0.666667	0
D8PQA5	EF-hand domain-containing protein	SCHCODRAFT_49270	0	0	0	5	4	3	0	0	0	0	4	0
D8PQB1	Fork-head domain-containing protein	SCHCODRAFT_104000	0	0	0	0	0	0	1	1	2	0	0	1.33333
D8PQB9	Thioredoxin	SCHCODRAFT_80824	0	0	0	10	7	8	4	5	6	0	8.33333	5
D8PQC2	RuvB-like helicase (EC 3.6.4.12)	SCHCODRAFT_64528	0	0	0	7	11	9	0	1	0	0	9	0.333333
D8PQD0	Aminodeoxychorismate lyase	SCHCODRAFT_47552	0	0	0	1	1	1	1	1	0	0	1	0.666667
D8PQD1	Amine oxidase (EC 1.4.3.-)	SCHCODRAFT_255523	0	9	10	14	16	14	1	3	3	6.33333	14.6667	2.33333
D8PQD2	NIPSNAP domain-containing protein	SCHCODRAFT_73221	0	0	0	7	9	10	0	0	0	0	8.66667	0
D8PQD6	Lumazine-binding domain-containing protein	SCHCODRAFT_80831	0	0	0	2	2	3	1	1	1	0	2.33333	1
D8PQD7	Uncharacterized protein	SCHCODRAFT_104022	0	0	0	0	0	1	0	0	0	0	0.333333	0
D8PQE1	RING-type domain-containing protein	SCHCODRAFT_104024	0	0	0	0	0	1	0	1	2	0	0.333333	1
D8PQE3	Mitochondrial genome maintenance protein MGM101	SCHCODRAFT_46733	0	1	2	1	1	1	0	0	0	1	1	0
D8PQF5	EIF3d	SCHCODRAFT_37912	0	0	0	15	15	11	2	5	4	0	13.6667	3.66667
D8PQG0	Nop14-like protein	SCHCODRAFT_80297	0	0	0	0	1	0	0	0	0	0	0.333333	0
D8PQG4	Uncharacterized protein	SCHCODRAFT_102688	0	0	0	0	0	1	0	0	0	0	0.333333	0
D8PQG8	Thioredoxin-like fold domain-containing protein	SCHCODRAFT_49606	0	4	5	4	4	4	0	1	2	3	4	1
D8PQH1	RWD domain-containing protein	SCHCODRAFT_255011	0	0	0	11	12	14	0	3	2	0	12.3333	1.66667
D8PQH2	Autophagy-related protein 29	SCHCODRAFT_12709	0	0	0	0	0	0	0	1	1	0	0	0.666667
D8PQH5	Fumarylacetoacetase-like C-terminal domain-containing protein	SCHCODRAFT_48456	0	3	2	8	9	7	1	2	2	1.66667	8	1.66667
D8PQH7	NADP-dependent oxidoreductase domain-containing protein	SCHCODRAFT_230597	0	0	2	3	4	6	0	0	0	0.666667	4.33333	0
D8PQI0	SET domain-containing protein	SCHCODRAFT_102704	0	0	0	2	1	3	0	0	0	0	2	0
D8PQI1	Mitochondrial import receptor subunit TOM20	SCHCODRAFT_9747	0	0	0	0	0	2	1	1	1	0	0.666667	1
D8PQJ2	RRM domain-containing protein	SCHCODRAFT_255020	0	0	0	0	0	0	7	9	8	0	0	8
D8PQJ6	HIG1 domain-containing protein	SCHCODRAFT_46655	0	1	0	1	1	1	0	0	0	0.333333	1	0
D8PQJ7	Peptidase S59 domain-containing protein	SCHCODRAFT_63260	0	0	0	0	0	1	5	5	5	0	0.333333	5
D8PQK1	Cytochrome b5 heme-binding domain-containing protein	SCHCODRAFT_255025	1	4	3	4	4	4	5	7	6	2.66667	4	6
D8PQL9	GS catalytic domain-containing protein	SCHCODRAFT_71979	0	0	0	8	7	7	2	2	2	0	7.33333	2
D8PQM8	Peptidase S53 domain-containing protein	SCHCODRAFT_80323	0	1	1	8	8	8	9	6	8	0.666667	8	7.66667
D8PQM9	Vesicular-fusion protein SEC18 (EC 3.6.4.6)	SCHCODRAFT_71994	0	0	0	5	5	6	0	2	2	0	5.33333	1.33333
D8PQN4	Presequence protease, mitochondrial (Pitrilysin metalloproteinase)	SCHCODRAFT_46713	1	9	10	14	14	12	1	1	1	6.66667	13.3333	1
D8PQN6	K Homology domain-containing protein	SCHCODRAFT_80836	0	0	0	2	2	0	10	10	10	0	1.33333	10
D8PQN7	Ribosomal protein L13A	SCHCODRAFT_64565	1	6	4	11	10	11	2	1	2	3.66667	10.6667	1.66667
D8PQN9	Carbohydrate esterase family 5 protein	SCHCODRAFT_104032	0	1	0	1	0	0	1	1	1	0.333333	0.333333	1
D8PQP0	FCP1 homology domain-containing protein	SCHCODRAFT_48380	0	0	0	0	1	1	0	0	0	0	0.666667	0
D8PQP1	Glycoside hydrolase family 5 protein	SCHCODRAFT_73246	0	1	1	4	3	4	0	0	0	0.666667	3.66667	0
D8PQP7	Uncharacterized protein	SCHCODRAFT_73257	0	1	1	1	2	2	0	0	0	0.666667	1.66667	0
D8PQP9	RINT-1 family protein	SCHCODRAFT_73259	0	0	0	0	1	1	0	0	0	0	0.666667	0
D8PQQ9	Flavodoxin-like domain-containing protein	SCHCODRAFT_47726	2	5	5	6	5	5	4	4	4	4	5.33333	4
D8PQS0	Secondary thiamine-phosphate synthase enzyme	SCHCODRAFT_48557	1	1	1	2	2	2	1	0	1	1	2	0.666667
D8PQS3	Acyl carrier protein	SCHCODRAFT_64587	0	0	0	0	0	0	1	3	2	0	0	2
D8PQS7	MARVEL domain-containing protein	SCHCODRAFT_64592	0	0	0	1	1	1	0	0	0	0	1	0
D8PQS8	Phosphatidylglycerol/phosphatidylinositol transfer protein	SCHCODRAFT_45525	0	2	1	3	3	6	11	11	11	1	4	11
D8PQT2	Eukaryotic translation initiation factor 3 subunit H (eIF3h)	SCHCODRAFT_73277	0	0	0	2	3	5	12	16	14	0	3.33333	14
D8PQT6	GRIP domain-containing protein	SCHCODRAFT_49683	0	1	1	0	0	0	1	0	0	0.666667	0	0.333333
D8PQT7	Dienelactone hydrolase domain-containing protein	SCHCODRAFT_64603	0	4	4	6	7	7	0	1	0	2.66667	6.66667	0.333333
D8PQU0	Uncharacterized protein	SCHCODRAFT_104081	0	0	0	0	0	0	1	1	1	0	0	1
D8PQU9	Eukaryotic translation initiation factor 4E	SCHCODRAFT_47248	0	0	0	2	2	3	6	6	5	0	2.33333	5.66667
D8PQV0	Uncharacterized protein	SCHCODRAFT_255549	0	0	0	1	1	1	0	0	0	0	1	0
D8PQV6	NADH dehydrogenase [ubiquinone] 1 beta subcomplex subunit 11, mitochondrial (Complex I-ESSS) (NADH-ubiquinone oxidoreductase ESSS subunit)	SCHCODRAFT_84201	0	0	0	2	2	1	0	0	0	0	1.66667	0
D8PQV7	Glycine cleavage system H protein	SCHCODRAFT_104099	0	1	1	2	1	1	6	6	8	0.666667	1.33333	6.66667
D8PQV8	Elongation factor Tu	SCHCODRAFT_49405	0	2	2	5	6	5	0	0	0	1.33333	5.33333	0
D8PQV9	Peroxisomal membrane protein PEX14 (Peroxin-14)	SCHCODRAFT_80860	0	0	0	0	0	0	1	2	3	0	0	2
D8PQW3	Uncharacterized protein	SCHCODRAFT_104105	0	0	0	2	2	0	0	0	0	0	1.33333	0
D8PQW7	Uncharacterized protein	SCHCODRAFT_104109	0	0	0	3	3	3	2	3	3	0	3	2.66667
D8PQW8	Aspartate aminotransferase (EC 2.6.1.1)	SCHCODRAFT_42521	1	4	3	19	18	16	2	1	2	2.66667	17.6667	1.66667
D8PQW9	aspartate--tRNA ligase (EC 6.1.1.12) (Aspartyl-tRNA synthetase)	SCHCODRAFT_64631	1	1	1	11	14	14	1	5	2	1	13	2.66667
D8PQX3	U6 snRNA-associated Sm-like protein LSm1	LSM1 SCHCODRAFT_64638	0	0	0	1	1	0	0	0	0	0	0.666667	0
D8PQX4	Expressed protein	SCHCODRAFT_84204	0	1	1	3	4	2	2	1	2	0.666667	3	1.66667
D8PQY3	Eukaryotic translation initiation factor 3 subunit M (eIF3m)	SCHCODRAFT_47231	0	0	0	5	3	3	1	2	3	0	3.66667	2
D8PQZ3	NADH dehydrogenase [ubiquinone] 1 beta subcomplex subunit 9 (Complex I-B22) (NADH-ubiquinone oxidoreductase B22 subunit)	SCHCODRAFT_102770	0	0	0	1	1	1	0	0	0	0	1	0
D8PQZ6	Peptidase S28	SCHCODRAFT_255047	1	6	6	7	9	6	5	6	7	4.33333	7.33333	6
D8PR01	P-loop containing nucleoside triphosphate hydrolase protein	SCHCODRAFT_43190	0	1	0	0	0	0	0	0	0	0.333333	0	0
D8PR02	Uncharacterized protein	SCHCODRAFT_12761	0	0	0	4	3	3	2	3	4	0	3.33333	3
D8PR04	Endoglucanase (EC 3.2.1.4)	SCHCODRAFT_63336	0	1	1	2	2	3	0	0	2	0.666667	2.33333	0.666667
D8PR12	PPIase cyclophilin-type domain-containing protein	SCHCODRAFT_80344	1	2	1	5	5	5	0	0	0	1.33333	5	0
D8PR17	Aminotransferase class I/classII domain-containing protein	SCHCODRAFT_12771	0	1	1	8	9	8	0	0	0	0.666667	8.33333	0
D8PR18	Uncharacterized protein	SCHCODRAFT_63355	0	0	0	2	6	6	3	5	7	0	4.66667	5
D8PR19	Nucleoporin NSP1-like C-terminal domain-containing protein	SCHCODRAFT_80348	0	0	0	1	1	1	5	6	5	0	1	5.33333
D8PR25	Developmentally regulated GTP binding protein 1	SCHCODRAFT_80351	0	0	0	1	3	2	0	0	0	0	2	0
D8PR32	Small ribosomal subunit protein eS1	RPS1 SCHCODRAFT_72059	1	7	7	14	15	16	1	6	6	5	15	4.33333
D8PR34	Thiolase	SCHCODRAFT_230667	0	0	0	16	16	17	5	6	7	0	16.3333	6
D8PR38	Uracil phosphoribosyltransferase	SCHCODRAFT_46661	0	1	0	3	4	5	8	6	7	0.333333	4	7
D8PR43	Uncharacterized protein	SCHCODRAFT_48693	0	1	0	0	0	1	0	0	0	0.333333	0.333333	0
D8PR48	EF-hand domain-containing protein	SCHCODRAFT_47298	0	0	0	3	1	3	0	0	0	0	2.33333	0
D8PR60	DUF2264 domain-containing protein	SCHCODRAFT_63391	0	0	0	3	1	1	0	0	0	0	1.66667	0
D8PR61	Nitronate monooxygenase domain-containing protein	SCHCODRAFT_72084	0	1	0	3	3	3	0	0	0	0.333333	3	0
D8PR67	NTF2 domain-containing protein	SCHCODRAFT_13567	0	0	0	0	0	0	3	2	3	0	0	2.66667
D8PR70	Methionine aminopeptidase 2 (MAP 2) (MetAP 2) (EC 3.4.11.18) (Peptidase M)	SCHCODRAFT_64644	0	0	0	2	1	1	0	0	0	0	1.33333	0
D8PR71	Elongation factor 2	SCHCODRAFT_73326	0	5	5	67	66	69	21	27	28	3.33333	67.3333	25.3333
D8PR72	Arginase/deacetylase	SCHCODRAFT_64651	0	0	0	3	2	2	2	2	2	0	2.33333	2
D8PR78	Uncharacterized protein	SCHCODRAFT_84210	0	0	0	0	1	1	0	0	0	0	0.666667	0
D8PR82	SLY1 protein	SCHCODRAFT_80874	0	0	0	3	3	2	0	0	0	0	2.66667	0
D8PRA4	5-hydroxyisourate hydrolase (HIU hydrolase) (HIUHase) (EC 3.5.2.17)	SCHCODRAFT_13594	0	1	1	0	0	0	1	3	3	0.666667	0	2.33333
D8PRA6	UBC core domain-containing protein	SCHCODRAFT_64684	0	0	0	1	2	1	3	3	4	0	1.33333	3.33333
D8PRA9	Vta1/callose synthase N-terminal domain-containing protein	SCHCODRAFT_64686	0	0	0	1	1	1	0	0	0	0	1	0
D8PRC3	F-box domain-containing protein	SCHCODRAFT_255580	0	0	0	0	2	0	0	0	0	0	0.666667	0
D8PRC4	Expressed protein	SCHCODRAFT_255581	0	0	0	2	1	0	7	8	10	0	1	8.33333
D8PRD0	Sugar phosphate transporter domain-containing protein	SCHCODRAFT_49053	0	0	0	1	1	1	0	0	0	0	1	0
D8PRD5	inorganic diphosphatase (EC 3.6.1.1)	SCHCODRAFT_84220	10	18	17	27	25	25	14	15	17	15	25.6667	15.3333
D8PRD6	Nucleoporin Pom152	SCHCODRAFT_73390	0	0	0	1	0	1	0	0	0	0	0.666667	0
D8PRE4	Mannosyltransferase (EC 2.4.1.-)	SCHCODRAFT_64714	0	0	0	0	1	0	0	0	0	0	0.333333	0
D8PRE8	Histone H4	SCHCODRAFT_67327 SCHCODRAFT_75996 SCHCODRAFT_80900	1	1	2	10	12	9	0	0	0	1.33333	10.3333	0
D8PRE9	Thioredoxin domain-containing protein	SCHCODRAFT_13623	0	0	0	1	1	1	0	0	0	0	1	0
D8PRF0	DRBM domain-containing protein	SCHCODRAFT_64720	0	0	0	0	2	1	4	3	2	0	1	3
D8PRF6	Aldehyde dehydrogenase domain-containing protein	SCHCODRAFT_83849	7	19	17	38	37	34	12	18	21	14.3333	36.3333	17
D8PRF8	Proteasome subunit alpha type	SCHCODRAFT_63403	3	10	9	10	12	9	11	13	10	7.33333	10.3333	11.3333
D8PRI3	Cystathionine gamma-synthase	SCHCODRAFT_80371	0	0	0	1	1	2	0	0	0	0	1.33333	0
D8PRI7	Aspartyl aminopeptidase	SCHCODRAFT_72102	0	2	2	8	7	6	2	2	1	1.33333	7	1.66667
D8PRI9	Peptidase S53 domain-containing protein	SCHCODRAFT_72109	0	1	1	5	4	4	6	6	6	0.666667	4.33333	6
D8PRJ2	Uncharacterized protein	SCHCODRAFT_72113	1	4	2	5	5	4	4	5	5	2.33333	4.66667	4.66667
D8PRJ5	ubiquitinyl hydrolase 1 (EC 3.4.19.12)	SCHCODRAFT_80380	0	0	0	1	1	1	4	3	3	0	1	3.33333
D8PRK0	RRM domain-containing protein	SCHCODRAFT_72118	0	0	0	1	1	2	1	5	3	0	1.33333	3
D8PRK4	ATP-dependent RNA helicase (EC 3.6.4.13)	SCHCODRAFT_48695	0	0	0	3	3	2	0	0	0	0	2.66667	0
D8PRK5	Elongator complex protein 2	SCHCODRAFT_230714	0	1	1	1	0	1	0	0	0	0.666667	0.666667	0
D8PRK8	Snf7-domain-containing protein	SCHCODRAFT_48553	0	0	0	0	1	0	1	2	4	0	0.333333	2.33333
D8PRL3	DJ-1/PfpI domain-containing protein	SCHCODRAFT_49614	0	3	1	2	2	2	4	4	5	1.33333	2	4.33333
D8PRL7	Mob1/phocein	SCHCODRAFT_255091	0	0	0	1	0	0	0	1	0	0	0.333333	0.333333
D8PRM5	Uncharacterized protein	SCHCODRAFT_83867	0	0	0	0	0	0	1	2	1	0	0	1.33333
D8PRM6	RING-type domain-containing protein	SCHCODRAFT_102900	0	0	0	0	0	0	2	1	1	0	0	1.33333
D8PRM7	Chitin synthase (EC 2.4.1.16)	SCHCODRAFT_63448	0	0	0	8	7	7	1	1	0	0	7.33333	0.666667
D8PRN2	Glutaminyl-tRNA synthetase	SCHCODRAFT_80395	0	11	9	11	12	12	0	0	0	6.66667	11.6667	0
D8PRN3	SEC7 domain-containing protein	SCHCODRAFT_80396	0	0	0	1	1	2	0	0	0	0	1.33333	0
D8PRN7	Aminotransferase class I/classII domain-containing protein	SCHCODRAFT_80399	0	0	0	0	0	0	1	1	1	0	0	1
D8PRN9	Expressed protein	SCHCODRAFT_80400	0	0	0	0	0	0	1	2	1	0	0	1.33333
D8PRP0	U6 snRNA-associated Sm-like protein LSm3	LSM3 SCHCODRAFT_102915	0	0	0	2	2	2	2	2	1	0	2	1.66667
D8PRP3	AAA+ ATPase domain-containing protein	SCHCODRAFT_63476	0	3	5	14	12	13	4	4	5	2.66667	13	4.33333
D8PRP4	Tubulin alpha chain	SCHCODRAFT_72168	0	0	0	25	21	26	9	11	10	0	24	10
D8PRQ3	SAC domain-containing protein	SCHCODRAFT_80906	0	0	0	5	6	5	0	0	0	0	5.33333	0
D8PRQ4	Uncharacterized protein	SCHCODRAFT_80907	0	3	3	3	3	2	3	3	1	2	2.66667	2.33333
D8PRQ5	chitin deacetylase (EC 3.5.1.41)	SCHCODRAFT_80908	0	2	1	4	8	8	9	10	8	1	6.66667	9
D8PRQ6	COP9 signalosome complex subunit 6	SCHCODRAFT_80909	0	1	0	2	3	3	0	0	1	0.333333	2.66667	0.333333
D8PRQ8	Peptidase M14 carboxypeptidase A domain-containing protein	SCHCODRAFT_64748	0	0	0	1	1	1	2	3	3	0	1	2.66667
D8PRR2	Developmentally regulated GTP-binding protein	SCHCODRAFT_64754	0	0	0	5	3	3	0	0	0	0	3.66667	0
D8PRR7	UDP-N-acetylglucosamine diphosphorylase	SCHCODRAFT_64764	1	7	6	10	8	8	1	1	0	4.66667	8.66667	0.666667
D8PRS3	Protein kinase domain-containing protein	SCHCODRAFT_255608	0	0	0	2	2	3	0	0	0	0	2.33333	0
D8PRS4	Cytochrome b-c1 complex subunit Rieske, mitochondrial (EC 7.1.1.8)	SCHCODRAFT_46074	1	3	2	6	6	5	1	1	1	2	5.66667	1
D8PRS6	Ubiquitin carboxyl-terminal hydrolase (EC 3.4.19.12)	SCHCODRAFT_64782	0	0	0	2	2	2	2	2	4	0	2	2.66667
D8PRT0	Tricalbin	SCHCODRAFT_73465	1	11	13	39	47	43	6	6	9	8.33333	43	7
D8PRT5	Nuclear protein localization protein 4	SCHCODRAFT_64790	0	0	0	1	2	2	0	0	0	0	1.66667	0
D8PRV0	Acetohydroxy-acid reductoisomerase (Alpha-keto-beta-hydroxylacyl reductoisomerase)	SCHCODRAFT_255617	0	6	6	17	21	17	5	4	6	4	18.3333	5
D8PRV1	Uncharacterized protein	SCHCODRAFT_80931	0	1	1	2	1	2	4	3	6	0.666667	1.66667	4.33333
D8PRV3	Rho-GAP domain-containing protein	SCHCODRAFT_73497	0	0	0	0	0	1	0	0	0	0	0.333333	0
D8PRV6	Rab GDP dissociation inhibitor	SCHCODRAFT_255623	0	7	9	31	31	32	4	7	7	5.33333	31.3333	6
D8PRV7	RAVE complex protein Rav1 C-terminal domain-containing protein	SCHCODRAFT_64824	0	0	0	0	0	1	0	0	0	0	0.333333	0
D8PRW8	HPt domain-containing protein	SCHCODRAFT_46465	0	0	0	4	4	3	9	12	9	0	3.66667	10
D8PRX1	S-formylglutathione hydrolase (EC 3.1.2.12)	SCHCODRAFT_255629	4	6	7	11	9	9	4	5	7	5.66667	9.66667	5.33333
D8PRX8	Glycoside hydrolase family 32 protein	SCHCODRAFT_64850	0	0	0	0	0	0	1	1	2	0	0	1.33333
D8PRX9	Peptidase M14 carboxypeptidase A domain-containing protein	SCHCODRAFT_64852	0	2	2	8	7	9	1	2	1	1.33333	8	1.33333
D8PRY0	Carboxylic ester hydrolase (EC 3.1.1.-)	SCHCODRAFT_104285	0	0	0	0	1	0	2	3	3	0	0.333333	2.66667
D8PRY6	PCI domain-containing protein	SCHCODRAFT_73538	0	4	3	9	11	7	3	6	7	2.33333	9	5.33333
D8PRY7	Tubulin alpha chain	SCHCODRAFT_9815	0	0	0	12	13	10	3	3	3	0	11.6667	3
D8PRZ3	Uncharacterized protein	SCHCODRAFT_255109	0	0	0	4	6	4	2	3	1	0	4.66667	2
D8PRZ5	Amidohydrolase-related domain-containing protein	SCHCODRAFT_72181	0	3	2	3	4	4	2	1	3	1.66667	3.66667	2
D8PRZ7	Nicotinate-nucleotide pyrophosphorylase [carboxylating] (EC 2.4.2.19) (Quinolinate phosphoribosyltransferase [decarboxylating])	SCHCODRAFT_63495	0	1	2	0	0	0	0	0	0	1	0	0
D8PS04	ADP-ribosylation factor	SCHCODRAFT_47627	0	1	1	8	8	8	1	0	1	0.666667	8	0.666667
D8PS07	Enoyl-CoA hydratase	SCHCODRAFT_47152	0	0	0	1	2	2	4	4	3	0	1.66667	3.66667
D8PS08	Enoyl reductase (ER) domain-containing protein	SCHCODRAFT_47749	0	0	0	5	6	6	0	0	0	0	5.66667	0
D8PS14	Uncharacterized protein	SCHCODRAFT_47566	0	0	0	0	0	0	2	2	2	0	0	2
D8PS20	Proteasome subunit beta	SCHCODRAFT_83883	0	2	3	3	4	3	0	0	0	1.66667	3.33333	0
D8PS24	Haloacid dehalogenase, type II	SCHCODRAFT_102954	0	1	1	0	1	0	0	0	0	0.666667	0.333333	0
D8PS28	Nucleosome assembly protein	SCHCODRAFT_80418	0	0	0	3	3	1	9	10	9	0	2.33333	9.33333
D8PS34	1,4-alpha-glucan-branching enzyme (EC 2.4.1.18) (Glycogen-branching enzyme)	SCHCODRAFT_63517	0	2	2	20	20	21	2	4	6	1.33333	20.3333	4
D8PS37	Deoxyhypusine hydroxylase (DOHH) (EC 1.14.99.29) (Deoxyhypusine dioxygenase) (Deoxyhypusine monooxygenase)	MFBC LIA1 SCHCODRAFT_48631	0	0	0	0	0	0	3	2	2	0	0	2.33333
D8PS38	Uncharacterized protein	SCHCODRAFT_72210	0	0	0	3	2	1	0	0	0	0	2	0
D8PS42	Cytochrome P450	SCHCODRAFT_9823	0	0	0	2	2	2	0	1	1	0	2	0.666667
D8PS44	Uncharacterized protein	SCHCODRAFT_49025	0	0	0	0	0	0	1	3	1	0	0	1.66667
D8PS48	ATP-dependent RNA helicase FAL1	SCHCODRAFT_63532	0	0	0	10	7	8	2	2	1	0	8.33333	1.66667
D8PS54	Vacuolar assembly protein DID2	SCHCODRAFT_12893	0	0	0	1	1	0	1	1	3	0	0.666667	1.66667
D8PS60	Calcium activated cation channel	SCHCODRAFT_80431	0	0	0	2	4	1	0	0	0	0	2.33333	0
D8PS62	3-isopropylmalate dehydrogenase (EC 1.1.1.85)	SCHCODRAFT_80432	1	7	7	9	7	9	12	14	13	5	8.33333	13
D8PS64	Actin-related protein 2/3 complex subunit 3	SCHCODRAFT_102990	0	1	0	1	0	0	0	0	1	0.333333	0.333333	0.333333
D8PS66	Zn-dependent exopeptidase	SCHCODRAFT_255134	4	14	15	27	26	23	18	19	17	11	25.3333	18
D8PS70	PPM-type phosphatase domain-containing protein	SCHCODRAFT_48671	0	0	0	2	1	1	0	0	0	0	1.33333	0
D8PS71	CASTOR ACT domain-containing protein	SCHCODRAFT_255137	0	0	0	1	2	1	0	0	0	0	1.33333	0
D8PS75	Glycoside hydrolase family 18 protein	SCHCODRAFT_63557	0	1	2	5	6	4	2	4	4	1	5	3.33333
D8PS76	Prefoldin beta-like protein	SCHCODRAFT_49151	0	0	0	0	0	0	1	2	2	0	0	1.66667
D8PS77	4Fe-4S ferredoxin-type domain-containing protein	SCHCODRAFT_72253	0	1	1	3	3	5	0	0	0	0.666667	3.66667	0
D8PS81	Mediator of RNA polymerase II transcription subunit 7	SCHCODRAFT_104294	0	0	0	0	0	0	1	1	1	0	0	1
D8PS88	Glycerol-3-phosphate dehydrogenase [NAD(+)] (EC 1.1.1.8)	SCHCODRAFT_84253	0	1	0	6	6	5	0	0	0	0.333333	5.66667	0
D8PS89	Protein with ankyrin repeats	SCHCODRAFT_269903	0	0	0	0	0	0	4	4	3	0	0	3.66667
D8PS90	Aminoimidazole ribonucleotide synthetase	ade5 SCHCODRAFT_49871	0	0	0	3	3	2	0	0	0	0	2.66667	0
D8PS96	Membrane-associated proteins in eicosanoid and glutathione metabolism	SCHCODRAFT_64868	0	1	2	1	1	1	0	0	0	1	1	0
D8PS97	Glutamate-rich WD repeat-containing protein	SCHCODRAFT_104307	0	0	0	0	0	0	2	4	4	0	0	3.33333
D8PS99	Proteasome activator PA28 C-terminal domain-containing protein	SCHCODRAFT_104309	0	1	1	0	0	0	0	0	0	0.666667	0	0
D8PSA3	MRP-like protein	SCHCODRAFT_13703	0	0	0	0	0	0	0	1	1	0	0	0.666667
D8PSA9	PLC-like phosphodiesterase	SCHCODRAFT_73562	0	1	1	2	2	2	2	2	4	0.666667	2	2.66667
D8PSC3	Cytoskeleton assembly control protein	SCHCODRAFT_64895	0	0	0	16	12	12	0	2	1	0	13.3333	1
D8PSD1	Uncharacterized protein	SCHCODRAFT_231691	0	0	0	0	0	0	0	0	2	0	0	0.666667
D8PSD2	DNA-directed RNA polymerase subunit beta (EC 2.7.7.6)	SCHCODRAFT_73589	0	0	0	2	1	2	0	0	0	0	1.66667	0
D8PSD4	RmlD-like substrate binding domain-containing protein	SCHCODRAFT_48473	0	0	0	0	1	0	0	0	0	0	0.333333	0
D8PSE3	Uncharacterized protein	SCHCODRAFT_231700	0	0	0	3	3	4	12	11	12	0	3.33333	11.6667
D8PSE5	Glycosyltransferase family 8 protein	SCHCODRAFT_255663	0	0	0	1	0	0	8	9	9	0	0.333333	8.66667
D8PSF2	6-phosphogluconate dehydrogenase NADP-binding domain-containing protein	SCHCODRAFT_84264	1	7	7	16	19	16	5	5	8	5	17	6
D8PSG0	High osmolarity signaling protein SHO1 (Osmosensor SHO1)	SHO1 SCHCODRAFT_13733	0	0	0	1	1	1	1	2	2	0	1	1.66667
D8PSG6	Glutathione hydrolase (EC 2.3.2.2) (EC 3.4.19.13) (Gamma-glutamyltransferase) (Gamma-glutamyltranspeptidase)	SCHCODRAFT_48253	0	4	2	8	7	7	6	8	6	2	7.33333	6.66667
D8PSH0	40S ribosomal protein S21	SCHCODRAFT_74640	0	1	1	4	4	4	4	5	5	0.666667	4	4.66667
D8PSH1	Uncharacterized protein	SCHCODRAFT_232651	5	9	6	13	14	14	11	9	11	6.66667	13.6667	10.3333
D8PSH9	FHF complex subunit HOOK-interacting protein C-terminal domain-containing protein	SCHCODRAFT_65980	0	0	0	2	0	0	0	0	0	0	0.666667	0
D8PSI6	Anaphase-promoting complex subunit 5	SCHCODRAFT_14415	0	0	1	1	2	0	0	0	0	0.333333	1	0
D8PSI9	Phospholipid/glycerol acyltransferase domain-containing protein	SCHCODRAFT_14418	0	0	0	2	2	3	0	0	0	0	2.33333	0
D8PSJ0	Glycoside hydrolase family 2 protein	SCHCODRAFT_50445	0	0	0	0	0	0	1	1	0	0	0	0.666667
D8PSJ4	NAD binding dehydrogenase	SCHCODRAFT_51337	3	7	4	11	14	13	2	2	3	4.66667	12.6667	2.33333
D8PSJ5	Uncharacterized protein	SCHCODRAFT_105775	0	0	0	1	1	1	2	4	3	0	1	3
D8PSK6	NAD(P)-binding protein	SCHCODRAFT_51654	0	1	1	5	5	5	1	1	1	0.666667	5	1
D8PSK8	Uncharacterized protein	SCHCODRAFT_74660	0	0	0	1	2	1	2	2	2	0	1.33333	2
D8PSM1	RWD domain-containing protein	SCHCODRAFT_232675	0	0	0	2	2	2	0	0	0	0	2	0
D8PSN0	Late embryogenesis abundant protein LEA-2 subgroup domain-containing protein	SCHCODRAFT_52209	0	0	0	1	1	1	0	0	0	0	1	0
D8PSN4	KOW domain-containing protein	SCHCODRAFT_74673	0	4	1	7	9	8	0	0	0	1.66667	8	0
D8PSN6	GTP-binding nuclear protein	SCHCODRAFT_66012	0	1	0	14	12	14	4	4	5	0.333333	13.3333	4.33333
D8PSP1	Protein kinase domain-containing protein	SCHCODRAFT_52195	0	0	0	2	1	1	2	1	1	0	1.33333	1.33333
D8PSP2	Thioredoxin domain-containing protein	SCHCODRAFT_74687	0	0	0	1	1	1	4	1	2	0	1	2.33333
D8PSP5	Heat shock protein 9/12-domain-containing protein	SCHCODRAFT_50615	0	0	0	2	2	2	4	7	7	0	2	6
D8PSP9	Ubiquitin thioesterase OTU (EC 3.4.19.12)	SCHCODRAFT_105822	0	0	0	0	1	1	1	1	1	0	0.666667	1
D8PSQ0	Small COPII coat GTPase SAR1 (Small COPII coat GTPase sar1)	SCHCODRAFT_74690	0	0	0	10	10	10	2	3	4	0	10	3
D8PSQ2	ADF-H domain-containing protein	SCHCODRAFT_14451	0	0	0	2	1	2	0	0	0	0	1.66667	0
D8PSQ5	60S ribosomal protein L7	SCHCODRAFT_74697	2	5	2	14	15	15	4	7	6	3	14.6667	5.66667
D8PSQ6	Carbonic anhydrase (EC 4.2.1.1) (Carbonate dehydratase)	SCHCODRAFT_10553	0	0	0	0	0	0	1	1	3	0	0	1.66667
D8PSQ7	NADP-dependent oxidoreductase domain-containing protein	SCHCODRAFT_41417	0	1	2	3	4	3	0	0	0	1	3.33333	0
D8PSR2	Mitochondrial import inner membrane translocase subunit TIM22	SCHCODRAFT_105836	0	0	0	1	1	0	1	0	1	0	0.666667	0.666667
D8PSR6	GS catalytic domain-containing protein	SCHCODRAFT_74705	0	3	5	5	5	7	0	0	0	2.66667	5.66667	0
D8PSR8	DUF3074 domain-containing protein	SCHCODRAFT_232705	0	0	0	1	2	3	1	0	1	0	2	0.666667
D8PSS0	E3 ubiquitin ligase complex SCF subunit	SCHCODRAFT_66042	0	5	4	16	14	12	17	15	17	3	14	16.3333
D8PSS7	Proteasome subunit beta	SCHCODRAFT_81440	1	5	7	11	10	10	4	5	5	4.33333	10.3333	4.66667
D8PST6	gamma-glutamylcyclotransferase (EC 4.3.2.9)	SCHCODRAFT_74722	1	1	0	4	4	4	2	5	3	0.666667	4	3.33333
D8PST8	Ribonucloprotein	SCHCODRAFT_66058	0	2	2	4	3	3	2	2	2	1.33333	3.33333	2
D8PSU1	Guanine nucleotide-binding protein subunit gamma	SCHCODRAFT_74729	0	0	0	3	3	3	1	1	1	0	3	1
D8PSU6	S-adenosylmethionine synthase (EC 2.5.1.6)	SCHCODRAFT_66073	0	1	1	12	12	14	1	2	3	0.666667	12.6667	2
D8PSU8	BZIP domain-containing protein	SCHCODRAFT_105873	0	0	0	0	0	0	0	2	2	0	0	1.33333
D8PSV3	Myotubularin phosphatase domain-containing protein	SCHCODRAFT_81454	0	0	1	1	0	0	0	0	0	0.333333	0.333333	0
D8PSV4	Eukaryotic translation initiation factor 2B beta subunit	SCHCODRAFT_51977	0	0	0	0	0	0	1	4	2	0	0	2.33333
D8PSV7	Glucose-methanol-choline oxidoreductase C-terminal domain-containing protein	SCHCODRAFT_66086	0	0	0	2	2	2	0	0	0	0	2	0
D8PSV8	NADP-dependent oxidoreductase domain-containing protein	SCHCODRAFT_14491	0	0	0	2	1	1	0	1	0	0	1.33333	0.333333
D8PSW1	K Homology domain-containing protein	SCHCODRAFT_74754	0	0	0	5	4	5	2	1	3	0	4.66667	2
D8PSX7	PLP-dependent transferase	SCHCODRAFT_51697	1	4	4	8	5	9	0	0	0	3	7.33333	0
D8PSY3	t-SNARE coiled-coil homology domain-containing protein	SCHCODRAFT_66099	0	0	0	1	1	1	0	0	0	0	1	0
D8PSY5	Oligosaccharyl transferase subunit OST3/OST6 family	SCHCODRAFT_74773	0	0	0	4	2	4	0	0	0	0	3.33333	0
D8PSY6	Protein transport protein sec16	SCHCODRAFT_81466	0	0	0	0	0	0	3	4	3	0	0	3.33333
D8PSY8	NADP-dependent oxidoreductase domain-containing protein	SCHCODRAFT_84596	1	8	9	11	13	10	2	4	1	6	11.3333	2.33333
D8PSZ0	Uncharacterized protein	SCHCODRAFT_232755	0	2	3	4	5	5	0	0	0	1.66667	4.66667	0
D8PSZ1	Cytolysin	SCHCODRAFT_74780	2	4	2	8	8	8	2	3	3	2.66667	8	2.66667
D8PSZ2	Glycosyltransferase family 15 protein	SCHCODRAFT_81470	1	1	1	1	2	1	0	0	0	1	1.33333	0
D8PT00	Mitochondrial import receptor subunit TOM40	SCHCODRAFT_66126	0	1	1	10	11	11	10	9	8	0.666667	10.6667	9
D8PT23	RRM domain-containing protein	SCHCODRAFT_50077	0	0	0	0	0	0	0	1	1	0	0	0.666667
D8PT26	SAP domain-containing protein	SCHCODRAFT_232775	0	0	0	0	0	0	2	3	3	0	0	2.66667
D8PT51	Superoxide dismutase (EC 1.15.1.1)	SCHCODRAFT_84612	4	11	10	19	20	21	4	3	2	8.33333	20	3
D8PT54	FAD-binding FR-type domain-containing protein	SCHCODRAFT_43204	0	0	1	1	0	0	0	0	0	0.333333	0.333333	0
D8PT55	Histone H2B	SCHCODRAFT_14540	0	1	1	5	6	5	0	1	0	0.666667	5.33333	0.333333
D8PT65	MYND-type domain-containing protein	SCHCODRAFT_105983	0	0	0	1	0	1	0	0	0	0	0.666667	0
D8PT81	Dihydrodipicolinate synthetase	SCHCODRAFT_84616	1	5	5	6	6	5	2	2	3	3.66667	5.66667	2.33333
D8PT82	Replication protein A C-terminal domain-containing protein	SCHCODRAFT_106001	0	1	1	1	1	1	1	1	1	0.666667	1	1
D8PT85	Actin cytoskeleton organization protein	SCHCODRAFT_74842	0	0	0	2	1	1	0	0	0	0	1.33333	0
D8PT86	proton-translocating NAD(P)(+) transhydrogenase (EC 7.1.1.1)	SCHCODRAFT_50142	0	0	0	10	10	10	0	2	2	0	10	1.33333
D8PT91	AB hydrolase-1 domain-containing protein	SCHCODRAFT_256240	0	0	0	2	2	2	2	2	4	0	2	2.66667
D8PT94	NECAP PHear domain-containing protein	SCHCODRAFT_106012	0	0	0	2	2	1	0	0	0	0	1.66667	0
D8PTA6	AraC-type arabinose-binding/dimerisation domain-containing protein	SCHCODRAFT_36202	0	0	0	0	0	0	1	1	1	0	0	1
D8PTB0	Autophagy-related protein 2	SCHCODRAFT_51343	0	0	0	1	1	0	0	0	0	0	0.666667	0
D8PTB2	Polyadenylate-binding protein (PABP)	SCHCODRAFT_66185	0	3	2	10	9	10	0	1	1	1.66667	9.66667	0.666667
D8PTB4	CMP/dCMP-type deaminase domain-containing protein	SCHCODRAFT_51868	0	1	1	1	1	3	7	6	5	0.666667	1.66667	6
D8PTB8	Signal recognition particle 54 kDa protein	SCHCODRAFT_74858	0	0	0	3	4	4	0	1	0	0	3.66667	0.333333
D8PTC5	Chromosome segregation in meiosis protein	SCHCODRAFT_232833	0	0	0	1	0	1	0	2	2	0	0.666667	1.33333
D8PTD0	DNA-binding TFAR19-related protein	SCHCODRAFT_28311	0	0	0	4	3	4	7	7	7	0	3.66667	7
D8PTD3	Non-Catalytic module family EXPN protein	SCHCODRAFT_84631	0	0	0	0	0	0	1	1	1	0	0	1
D8PTE7	Acetyl-CoA synthetase-like protein	SCHCODRAFT_66219	0	0	0	0	1	0	0	0	0	0	0.333333	0
D8PTF7	ABC transporter domain-containing protein	SCHCODRAFT_106074	0	0	0	1	0	1	0	0	0	0	0.666667	0
D8PTF8	Uncharacterized protein	SCHCODRAFT_256260	0	0	0	1	1	1	0	0	0	0	1	0
D8PTG2	MIP18 family-like domain-containing protein	SCHCODRAFT_14578	0	0	0	0	0	0	0	0	2	0	0	0.666667
D8PTG3	Defective in cullin neddylation protein	SCHCODRAFT_50210	0	0	0	0	1	1	0	0	0	0	0.666667	0
D8PTG5	FAD-binding PCMH-type domain-containing protein	SCHCODRAFT_256264	0	0	0	0	2	2	0	0	0	0	1.33333	0
D8PTH8	Cytochrome P450	SCHCODRAFT_50449	0	0	0	1	1	2	0	0	0	0	1.33333	0
D8PTK4	Single hybrid motif-containing protein	SCHCODRAFT_232881	0	0	0	0	0	0	6	5	5	0	0	5.33333
D8PTK7	Cytokinin riboside 5'-monophosphate phosphoribohydrolase	SCHCODRAFT_42755	0	0	0	0	0	0	1	1	1	0	0	1
D8PTL1	Vacuolar protein sorting-associated protein 1	SCHCODRAFT_66242	0	0	0	3	2	3	1	0	3	0	2.66667	1.33333
D8PTL3	NAD(P)-binding protein	SCHCODRAFT_232887	0	0	0	4	2	4	4	5	5	0	3.33333	4.66667
D8PTL6	Catalase (EC 1.11.1.6)	SCHCODRAFT_66245	0	1	3	26	23	20	3	5	4	1.33333	23	4
D8PTL9	Hemerythrin-like domain-containing protein	SCHCODRAFT_232891	0	0	0	1	0	1	1	0	1	0	0.666667	0.666667
D8PTM3	Tautomerase/MIF	SCHCODRAFT_232894	0	0	0	4	2	4	4	5	4	0	3.33333	4.33333
D8PTM4	tryptophan--tRNA ligase (EC 6.1.1.2) (Tryptophanyl-tRNA synthetase)	SCHCODRAFT_81523	0	0	0	2	3	1	0	0	0	0	2	0
D8PTN6	Glutathione reductase (EC 1.8.1.7)	SCHCODRAFT_14602	0	0	1	3	1	3	0	0	0	0.333333	2.33333	0
D8PTP9	NAD(P)-binding protein	SCHCODRAFT_51754	0	0	0	0	0	0	1	1	1	0	0	1
D8PTQ0	Uncharacterized protein	SCHCODRAFT_106149	0	1	1	0	0	0	0	0	0	0.666667	0	0
D8PTR0	eRF1 domain-containing protein	SCHCODRAFT_66259	0	0	0	13	14	14	0	1	2	0	13.6667	1
D8PTR9	ABC transporter domain-containing protein	SCHCODRAFT_84655	0	0	0	18	16	19	2	7	8	0	17.6667	5.66667
D8PTS0	V-type proton ATPase subunit a	SCHCODRAFT_66267	0	0	2	6	9	8	0	2	0	0.666667	7.66667	0.666667
D8PTS4	Adenylate kinase (EC 2.7.4.3) (ATP-AMP transphosphorylase) (ATP:AMP phosphotransferase) (Adenylate kinase cytosolic and mitochondrial) (Adenylate monophosphate kinase)	ADK1 SCHCODRAFT_84658	0	0	0	7	8	5	0	0	0	0	6.66667	0
D8PTS7	Dolichyl-diphosphooligosaccharide--protein glycosyltransferase subunit WBP1 (Oligosaccharyl transferase subunit WBP1)	SCHCODRAFT_81535	0	0	0	0	0	2	0	0	0	0	0.666667	0
D8PTW3	PCI domain-containing protein	SCHCODRAFT_73874	0	2	1	11	10	11	8	10	8	1	10.6667	8.66667
D8PTW4	Peptidase A1 domain-containing protein	SCHCODRAFT_65201	0	1	0	0	0	0	2	3	2	0.333333	0	2.33333
D8PTY1	deoxyribose-phosphate aldolase (EC 4.1.2.4) (2-deoxy-D-ribose 5-phosphate aldolase) (Phosphodeoxyriboaldolase)	SCHCODRAFT_50033	0	0	0	1	0	1	2	0	1	0	0.666667	1
D8PTY2	Pyruvate dehydrogenase E1 component subunit alpha (EC 1.2.4.1)	SCHCODRAFT_84343	1	4	5	11	13	13	0	0	0	3.33333	12.3333	0
D8PTZ1	E3 ubiquitin-protein ligase PEP5 (EC 2.3.2.27)	SCHCODRAFT_51425	0	0	0	0	0	2	0	0	0	0	0.666667	0
D8PTZ9	Uncharacterized protein	SCHCODRAFT_52162	0	1	1	2	2	2	0	0	0	0.666667	2	0
D8PU03	Adenylosuccinate synthetase (AMPSase) (AdSS) (EC 6.3.4.4) (IMP--aspartate ligase)	SCHCODRAFT_73898	0	0	0	3	3	2	0	0	0	0	2.66667	0
D8PU07	USP domain-containing protein	SCHCODRAFT_84347	0	0	0	2	2	2	0	0	0	0	2	0
D8PU15	DUF221-domain-containing protein	SCHCODRAFT_41297	0	0	0	2	2	2	0	1	1	0	2	0.666667
D8PU17	Glycopeptide	SCHCODRAFT_232049	0	0	0	0	0	0	1	1	1	0	0	1
D8PU22	ATP-dependent RNA helicase eIF4A (EC 3.6.4.13) (Eukaryotic initiation factor 4A)	SCHCODRAFT_65225	0	1	1	17	17	18	4	3	4	0.666667	17.3333	3.66667
D8PU32	Rhamnose mutarotase	SCHCODRAFT_50225	0	0	1	0	0	0	0	0	2	0.333333	0	0.666667
D8PU33	Uncharacterized protein	SCHCODRAFT_66290	0	0	0	5	5	7	0	2	2	0	5.66667	1.33333
D8PU36	GTPase	SCHCODRAFT_66293	0	0	0	3	2	2	1	1	1	0	2.33333	1
D8PU43	Lysine-specific metallo-endopeptidase domain-containing protein	SCHCODRAFT_74958	0	2	2	3	3	2	6	5	6	1.33333	2.66667	5.66667
D8PU44	Uncharacterized protein	SCHCODRAFT_232948	0	1	1	2	2	2	5	7	7	0.666667	2	6.33333
D8PU50	Flavodoxin-like domain-containing protein	SCHCODRAFT_256303	0	1	1	1	1	1	1	1	1	0.666667	1	1
D8PU51	Glycoside hydrolase family 3 protein	SCHCODRAFT_256304	2	7	7	10	11	9	21	22	23	5.33333	10	22
D8PU56	ribose-phosphate diphosphokinase (EC 2.7.6.1)	SCHCODRAFT_81546	0	0	0	3	3	2	0	0	0	0	2.66667	0
D8PU58	Ubiquilin	SCHCODRAFT_84668	0	0	0	1	3	1	5	4	8	0	1.66667	5.66667
D8PU59	Malic enzyme	SCHCODRAFT_74986	0	0	0	0	0	0	0	0	1	0	0	0.333333
D8PU63	Calcipressin	SCHCODRAFT_66327	0	0	0	1	1	0	3	3	3	0	0.666667	3
D8PU64	DUF1014-domain-containing protein	SCHCODRAFT_51773	0	0	0	1	1	1	0	0	0	0	1	0
D8PU76	Uncharacterized protein	SCHCODRAFT_106231	0	0	0	0	0	0	0	0	1	0	0	0.333333
D8PU89	Major facilitator superfamily (MFS) profile domain-containing protein	SCHCODRAFT_75001	0	0	0	1	0	1	0	0	0	0	0.666667	0
D8PU93	NADP-dependent oxidoreductase domain-containing protein	SCHCODRAFT_14649	0	1	1	1	1	1	0	0	0	0.666667	1	0
D8PU96	NADP-dependent oxidoreductase domain-containing protein	SCHCODRAFT_81554	4	9	7	14	12	14	0	2	2	6.66667	13.3333	1.33333
D8PUC6	rRNA 2'-O-methyltransferase fibrillarin (Histone-glutamine methyltransferase)	SCHCODRAFT_73909	0	0	0	5	6	6	0	0	0	0	5.66667	0
D8PUC9	Mitochondrial ATP synthase epsilon chain domain-containing protein	SCHCODRAFT_50017	0	0	0	1	0	0	1	1	1	0	0.333333	1
D8PUG0	MHD domain-containing protein	SCHCODRAFT_13934	0	0	0	1	1	1	0	0	0	0	1	0
D8PUG4	Methyltransferase domain-containing protein	SCHCODRAFT_232085	0	0	0	4	3	5	1	2	1	0	4	1.33333
D8PUG5	Thaumatin-like protein	SCHCODRAFT_232086	0	1	1	0	0	0	0	0	0	0.666667	0	0
D8PUI4	MPN domain-containing protein	SCHCODRAFT_84358	0	2	3	10	9	9	0	0	0	1.66667	9.33333	0
D8PUI5	Cytochrome c oxidase subunit IV	SCHCODRAFT_38811	0	0	0	3	4	2	3	3	2	0	3	2.66667
D8PUI6	Fumarylacetoacetase-like C-terminal domain-containing protein	SCHCODRAFT_65255	0	1	1	1	1	1	1	1	0	0.666667	1	0.666667
D8PUI7	SAPS-domain-containing protein	SCHCODRAFT_104939	0	0	0	2	2	2	0	0	0	0	2	0
D8PUJ8	Uncharacterized protein	SCHCODRAFT_104951	0	0	0	0	0	0	2	1	2	0	0	1.66667
D8PUK9	Glycoside hydrolase family 31 protein	SCHCODRAFT_66348	0	4	4	12	11	13	17	16	14	2.66667	12	15.6667
D8PUM0	V-type proton ATPase subunit F	SCHCODRAFT_51487	0	0	0	2	1	4	0	2	1	0	2.33333	1
D8PUM5	Uncharacterized protein	SCHCODRAFT_84679	0	1	0	1	1	1	6	7	6	0.333333	1	6.33333
D8PUM6	Mitochondrial carrier protein	SCHCODRAFT_75025	0	0	0	6	3	5	0	0	0	0	4.66667	0
D8PUN6	Uncharacterized protein	SCHCODRAFT_106297	0	0	0	0	0	0	1	2	1	0	0	1.33333
D8PUN7	Carboxypeptidase	SCHCODRAFT_50312	0	0	0	1	1	1	1	2	2	0	1	1.66667
D8PUP2	Nucleosome assembly protein	SCHCODRAFT_14674	0	0	0	6	7	7	5	4	5	0	6.66667	4.66667
D8PUP3	Rhamnolipids biosynthesis 3-oxoacyl-[acyl-carrier-protein] reductase	SCHCODRAFT_52038	0	0	0	1	0	0	1	1	2	0	0.333333	1.33333
D8PUP8	NAD(P)-binding domain-containing protein	SCHCODRAFT_81567	0	0	0	0	1	1	0	0	0	0	0.666667	0
D8PUQ1	Expressed protein	SCHCODRAFT_75031	0	0	0	0	0	0	2	2	2	0	0	2
D8PUQ3	Actin cytoskeleton-regulatory complex protein PAN1 (Actin cytoskeleton-regulatory complex protein pan1)	SCHCODRAFT_81569	0	1	1	0	2	0	1	1	1	0.666667	0.666667	1
D8PUS3	Squalene synthase (SQS) (SS) (EC 2.5.1.21)	SCHCODRAFT_84687	0	5	3	10	7	6	0	0	0	2.66667	7.66667	0
D8PUS5	Eukaryotic translation initiation factor 2A (eIF-2A)	SCHCODRAFT_84688	0	0	0	7	7	7	0	0	0	0	7	0
D8PUT0	Peptidyl-prolyl cis-trans isomerase (PPIase) (EC 5.2.1.8)	SCHCODRAFT_50528	0	0	1	0	2	1	0	0	0	0.333333	1	0
D8PUT1	Acetolactate synthase (EC 2.2.1.6)	SCHCODRAFT_73939	0	0	0	0	1	1	0	0	0	0	0.666667	0
D8PUU0	Nascent polypeptide-associated complex subunit alpha-like UBA domain-containing protein	SCHCODRAFT_51537	0	0	0	0	0	0	1	2	2	0	0	1.66667
D8PUV3	Uncharacterized protein	SCHCODRAFT_104983	0	0	0	0	0	0	0	1	0	0	0	0.333333
D8PUW4	Proline dehydrogenase (EC 1.5.5.2)	SCHCODRAFT_65274	0	0	0	0	1	0	0	0	0	0	0.333333	0
D8PUX0	Beta-lactamase-related domain-containing protein	SCHCODRAFT_105001	0	0	0	0	0	0	1	1	1	0	0	1
D8PUX3	Activator of Hsp90 ATPase AHSA1-like N-terminal domain-containing protein	SCHCODRAFT_10335	0	1	0	5	4	6	3	5	6	0.333333	5	4.66667
D8PUY5	Alcohol dehydrogenase iron-type/glycerol dehydrogenase GldA domain-containing protein	SCHCODRAFT_255865	1	3	3	5	4	4	0	0	0	2.33333	4.33333	0
D8PUY9	GED domain-containing protein	SCHCODRAFT_73964	0	0	0	3	2	1	0	2	1	0	2	1
D8PUZ1	Yeast cell wall synthesis Kre9/Knh1-like N-terminal domain-containing protein	SCHCODRAFT_84372	0	2	2	2	2	2	2	2	2	1.33333	2	2
D8PUZ3	Isovaleryl-CoA dehydrogenase	SCHCODRAFT_52173	0	2	3	3	5	5	0	0	0	1.66667	4.33333	0
D8PUZ5	Pre-rrna processing protein	SCHCODRAFT_73974	0	0	0	1	0	0	1	1	2	0	0.333333	1.33333
D8PUZ8	Septin-type G domain-containing protein	SCHCODRAFT_73980	1	4	5	14	12	13	0	1	1	3.33333	13	0.666667
D8PV04	Actin-related protein 2/3 complex subunit	SCHCODRAFT_73987	0	0	0	7	6	6	10	13	14	0	6.33333	12.3333
D8PV08	Uncharacterized protein	SCHCODRAFT_105038	0	0	0	0	0	0	3	4	4	0	0	3.66667
D8PV12	Uncharacterized protein	SCHCODRAFT_50261	0	2	1	6	6	4	2	7	7	1	5.33333	5.33333
D8PV15	Arginase (EC 3.5.3.1)	SCHCODRAFT_13992	0	1	1	4	5	3	0	0	0	0.666667	4	0
D8PV16	Aminotransferase class I/classII domain-containing protein	SCHCODRAFT_255875	0	1	2	8	8	6	0	0	0	1	7.33333	0
D8PV21	Carboxylesterase type B domain-containing protein	SCHCODRAFT_65331	0	0	0	1	1	2	3	3	2	0	1.33333	2.66667
D8PV27	CSN8/PSMD8/EIF3K domain-containing protein	SCHCODRAFT_84379	0	0	0	1	1	0	0	2	0	0	0.666667	0.666667
D8PV33	Insulin-degrading enzyme	SCHCODRAFT_65338	0	2	1	1	1	1	0	0	0	1	1	0
D8PV35	Replication protein A subunit	SCHCODRAFT_50382	0	1	0	2	5	7	1	2	1	0.333333	4.66667	1.33333
D8PV37	cysteine desulfurase (EC 2.8.1.7)	SCHCODRAFT_74022	0	0	0	0	2	0	0	0	0	0	0.666667	0
D8PV38	RRM domain-containing protein	SCHCODRAFT_84382	0	0	0	4	4	4	0	0	0	0	4	0
D8PV40	Enoyl-CoA hydratase/isomerase domain-containing protein	SCHCODRAFT_255886	0	3	3	2	2	4	0	0	0	2	2.66667	0
D8PV42	Ricin B lectin domain-containing protein	SCHCODRAFT_105073	0	0	1	1	0	1	1	1	2	0.333333	0.666667	1.33333
D8PV49	Pre-mRNA-processing protein 45	SCHCODRAFT_105078	0	0	0	0	1	0	0	0	0	0	0.333333	0
D8PV51	Phospholipase A-2-activating protein	SCHCODRAFT_255890	0	1	1	8	9	8	5	4	5	0.666667	8.33333	4.66667
D8PV54	Uncharacterized protein	SCHCODRAFT_34544	0	1	1	3	2	2	0	0	0	0.666667	2.33333	0
D8PV55	Uncharacterized protein	SCHCODRAFT_232195	0	3	2	4	4	4	5	4	4	1.66667	4	4.33333
D8PV57	40S ribosomal protein S12	SCHCODRAFT_81141	3	3	3	10	9	10	6	7	8	3	9.66667	7
D8PV58	Uncharacterized protein	SCHCODRAFT_74045	0	2	1	2	2	2	3	2	3	1	2	2.66667
D8PV61	6,7-dimethyl-8-ribityllumazine synthase (DMRL synthase) (EC 2.5.1.78)	SCHCODRAFT_74049	1	3	3	5	5	5	2	5	5	2.33333	5	4
D8PV64	Nuclear distribution protein PAC1 (Lissencephaly-1 homolog) (LIS-1) (nudF homolog)	PAC1 LIS1 SCHCODRAFT_51657	0	1	2	1	4	3	0	0	0	1	2.66667	0
D8PV65	Ribosomal protein	SCHCODRAFT_65379	2	5	3	7	6	7	2	2	2	3.33333	6.66667	2
D8PV66	Expressed protein	SCHCODRAFT_81147	0	0	0	1	0	1	0	1	0	0	0.666667	0.333333
D8PV72	YTH domain-containing protein	SCHCODRAFT_40851	0	0	0	4	2	2	0	0	0	0	2.66667	0
D8PV74	Peptide hydrolase (EC 3.4.-.-)	SCHCODRAFT_29931	0	1	0	0	0	1	0	0	1	0.333333	0.333333	0.333333
D8PV75	Trafficking protein particle complex subunit	SCHCODRAFT_51603	0	0	0	1	0	0	3	3	4	0	0.333333	3.33333
D8PV94	2-isopropylmalate synthase (EC 2.3.3.13)	SCHCODRAFT_65402	0	6	8	11	9	9	0	2	1	4.66667	9.66667	1
D8PV98	ATP synthase subunit beta (EC 7.1.2.2)	SCHCODRAFT_65406	2	8	8	29	29	31	29	27	29	6	29.6667	28.3333
D8PVA3	GMC oxidoreductase	SCHCODRAFT_65412	0	2	1	3	3	4	5	3	4	1	3.33333	4
D8PVA4	Uncharacterized protein	SCHCODRAFT_81164	0	0	0	3	3	2	1	0	0	0	2.66667	0.333333
D8PVA5	Uncharacterized protein	SCHCODRAFT_65419	0	0	0	2	3	1	0	0	0	0	2	0
D8PVC2	RNA-dependent RNA polymerase (EC 2.7.7.48)	SCHCODRAFT_255915	0	0	0	1	1	1	0	0	0	0	1	0
D8PVC4	Polynucleotide 5'-hydroxyl-kinase GRC3 (Polynucleotide 5'-hydroxyl-kinase grc3)	CLP1 SCHCODRAFT_52136	0	0	0	0	1	0	0	1	0	0	0.333333	0.333333
D8PVC7	Expressed protein	SCHCODRAFT_74104	0	1	1	4	4	7	0	0	0	0.666667	5	0
D8PVD2	PhoD-like phosphatase metallophosphatase domain-containing protein	SCHCODRAFT_81171	0	0	0	2	2	3	3	3	3	0	2.33333	3
D8PVD7	GrpE protein homolog, mitochondrial	SCHCODRAFT_84403	0	0	1	0	0	0	0	0	0	0.333333	0	0
D8PVE2	Peptide-N4-(N-acetyl-beta-glucosaminyl)asparagine amidase A	SCHCODRAFT_255924	0	0	0	1	2	1	0	1	1	0	1.33333	0.666667
D8PVE3	alpha-galactosidase (EC 3.2.1.22)	SCHCODRAFT_232248	0	2	2	0	0	0	0	0	0	1.33333	0	0
D8PVE4	Electron transfer flavoprotein-ubiquinone oxidoreductase (ETF-QO) (EC 1.5.5.1)	SCHCODRAFT_50046	0	0	1	2	2	2	0	0	0	0.333333	2	0
D8PVE7	Uncharacterized protein	SCHCODRAFT_81176	3	9	10	24	25	23	1	0	1	7.33333	24	0.666667
D8PVF6	Dipeptidyl peptidase 3 (EC 3.4.14.4) (Dipeptidyl aminopeptidase III) (Dipeptidyl peptidase III)	SCHCODRAFT_81179	2	7	10	17	16	13	1	0	1	6.33333	15.3333	0.666667
D8PVG2	fructose-bisphosphatase (EC 3.1.3.11)	SCHCODRAFT_74131	0	0	0	9	9	9	6	4	4	0	9	4.66667
D8PVG5	Expressed protein	SCHCODRAFT_255933	0	0	0	0	0	0	1	2	1	0	0	1.33333
D8PVG6	AAA+ ATPase domain-containing protein	SCHCODRAFT_74133	0	1	0	7	7	7	0	0	0	0.333333	7	0
D8PVH1	Glucose-methanol-choline oxidoreductase N-terminal domain-containing protein	SCHCODRAFT_65462	0	2	2	18	18	17	0	0	1	1.33333	17.6667	0.333333
D8PVH2	Carbohydrate-binding module family 13 protein	SCHCODRAFT_81183	0	1	1	3	3	3	4	5	5	0.666667	3	4.66667
D8PVH4	Uncharacterized protein	SCHCODRAFT_14082	0	0	0	3	4	4	1	0	2	0	3.66667	1
D8PVJ5	AP complex subunit beta	SCHCODRAFT_81192	0	0	0	0	2	1	0	0	0	0	1	0
D8PVJ6	MYND-type domain-containing protein	SCHCODRAFT_105219	0	0	0	1	1	0	0	0	0	0	0.666667	0
D8PVK2	NEDD8-activating enzyme E1 catalytic subunit (EC 6.2.1.64)	SCHCODRAFT_65491	0	1	1	6	7	5	1	1	1	0.666667	6	1
D8PVK8	NADP-dependent oxidoreductase domain-containing protein	SCHCODRAFT_14098	0	0	0	2	2	2	0	0	0	0	2	0
D8PVM0	Succinyl-CoA:3-ketoacid-coenzyme A transferase (EC 2.8.3.5)	SCHCODRAFT_65503	0	1	0	9	7	5	0	0	0	0.333333	7	0
D8PVM3	ADF-H domain-containing protein	SCHCODRAFT_84421	0	0	0	2	1	1	2	5	4	0	1.33333	3.66667
D8PVM8	Expressed protein	SCHCODRAFT_84422	0	0	0	1	1	1	0	0	1	0	1	0.333333
D8PVP2	Glycoside hydrolase family 55 protein	SCHCODRAFT_81203	1	3	3	2	2	4	5	8	8	2.33333	2.66667	7
D8PVP6	Ubiquitin fusion degradation protein	SCHCODRAFT_74188	0	0	0	1	1	2	1	1	1	0	1.33333	1
D8PVP7	T-complex protein 1 subunit delta	SCHCODRAFT_81205	0	0	0	15	17	15	7	7	5	0	15.6667	6.33333
D8PVP9	Glycylpeptide N-tetradecanoyltransferase (EC 2.3.1.97)	SCHCODRAFT_65519	0	1	2	4	8	7	0	0	0	1	6.33333	0
D8PVQ6	Expressed protein	SCHCODRAFT_105279	0	1	1	2	1	2	3	3	3	0.666667	1.66667	3
D8PVQ7	Glycoside hydrolase family 5 protein	SCHCODRAFT_50249	0	1	1	0	1	1	1	1	1	0.666667	0.666667	1
D8PVQ9	beta-N-acetylhexosaminidase (EC 3.2.1.52)	SCHCODRAFT_38413	0	0	2	2	2	1	2	1	2	0.666667	1.66667	1.66667
D8PVR1	Expressed protein	SCHCODRAFT_81212	0	0	0	0	0	0	1	5	3	0	0	3
D8PVR2	Knr4/Smi1-like domain-containing protein	SCHCODRAFT_81213	0	1	0	2	2	2	1	4	2	0.333333	2	2.33333
D8PVR3	Aldehyde dehydrogenase domain-containing protein	SCHCODRAFT_255970	0	0	0	0	1	0	0	0	0	0	0.333333	0
D8PVS5	Small GTP-binding protein	SCHCODRAFT_84435	0	4	4	11	11	11	6	7	5	2.66667	11	6
D8PVS7	Endothelin-converting enzyme 1	SCHCODRAFT_81220	0	4	4	12	12	12	9	10	6	2.66667	12	8.33333
D8PVT0	Uncharacterized protein	SCHCODRAFT_232348	0	0	0	0	0	0	2	1	3	0	0	2
D8PVT4	QCR10 subunit of the ubiqunol-cytochrome c oxidoreductase complex	SCHCODRAFT_105301	0	0	0	1	2	2	1	2	2	0	1.66667	1.66667
D8PVT5	HAD-like protein	SCHCODRAFT_14140	0	0	0	0	1	1	0	0	0	0	0.666667	0
D8PVT7	EF-hand domain-containing protein	SCHCODRAFT_52137	0	0	0	3	2	3	0	0	0	0	2.66667	0
D8PVT9	AMP-dependent synthetase/ligase domain-containing protein	SCHCODRAFT_74223	0	0	0	4	2	2	0	0	0	0	2.66667	0
D8PVU3	Chord-domain-containing protein	SCHCODRAFT_105310	0	1	2	1	2	1	0	0	0	1	1.33333	0
D8PVU5	Uncharacterized protein	SCHCODRAFT_14146	0	1	1	0	0	0	0	0	0	0.666667	0	0
D8PVU6	glutamate synthase (NADH) (EC 1.4.1.14)	SCHCODRAFT_74235	0	0	1	14	13	11	0	0	0	0.333333	12.6667	0
D8PVU9	hydroxyacylglutathione hydrolase (EC 3.1.2.6) (Glyoxalase II)	SCHCODRAFT_74239	1	7	7	8	6	7	5	6	6	5	7	5.66667
D8PVV1	Uncharacterized protein	SCHCODRAFT_51066	0	0	0	1	1	1	0	0	0	0	1	0
D8PVV2	Imidazoleglycerol-phosphate dehydratase (EC 4.2.1.19)	SCHCODRAFT_84441	0	0	1	2	1	2	0	1	0	0.333333	1.66667	0.333333
D8PVV7	Proteasome subunit alpha type	SCHCODRAFT_232365	0	7	6	11	11	11	1	3	2	4.33333	11	2
D8PVW0	Enhancer of mRNA-decapping protein 4 WD40 repeat region domain-containing protein	SCHCODRAFT_65575	0	0	0	21	18	14	6	7	8	0	17.6667	7
D8PVX6	Alpha-1,2-mannosyltransferase	SCHCODRAFT_50827	0	0	0	2	1	0	0	0	0	0	1	0
D8PVY4	Acyltransferase MbtK/IucB-like conserved domain-containing protein	SCHCODRAFT_65594	0	2	2	2	3	3	0	0	0	1.33333	2.66667	0
D8PVY8	FACT complex subunit	SCHCODRAFT_65597	0	0	0	0	1	3	0	0	0	0	1.33333	0
D8PVZ2	Major facilitator superfamily (MFS) profile domain-containing protein	SCHCODRAFT_74280	0	0	0	2	2	2	1	1	1	0	2	1
D8PVZ3	3-hydroxyisobutyrate dehydrogenase (HIBADH) (EC 1.1.1.31)	SCHCODRAFT_65610	0	0	0	1	1	0	1	0	1	0	0.666667	0.666667
D8PVZ4	NAD-dependent epimerase/dehydratase domain-containing protein	SCHCODRAFT_14175	0	0	0	3	2	3	0	1	1	0	2.66667	0.666667
D8PVZ8	5'-Nucleotidase C-terminal domain-containing protein	SCHCODRAFT_65612	0	2	3	4	5	3	0	0	0	1.66667	4	0
D8PW05	Mitochondrial escape protein 2	SCHCODRAFT_81250	0	0	0	1	0	1	0	0	0	0	0.666667	0
D8PW08	RRM domain-containing protein	SCHCODRAFT_84454	0	0	0	3	4	3	8	9	10	0	3.33333	9
D8PW09	Uncharacterized protein	SCHCODRAFT_105378	0	0	0	2	1	1	16	25	25	0	1.33333	22
D8PW11	V-type proton ATPase subunit H	SCHCODRAFT_65628	0	0	0	6	4	3	1	3	2	0	4.33333	2
D8PW17	DUF974-domain-containing protein	SCHCODRAFT_232409	0	0	0	0	0	0	0	1	2	0	0	1
D8PW23	HOOK N-terminal domain-containing protein	SCHCODRAFT_14196	0	0	0	0	0	2	0	0	0	0	0.666667	0
D8PW26	Striatin N-terminal domain-containing protein	SCHCODRAFT_81259	0	3	2	3	3	2	10	9	11	1.66667	2.66667	10
D8PW28	alpha-amylase (EC 3.2.1.1)	SCHCODRAFT_74312	0	0	0	0	0	0	1	1	2	0	0	1.33333
D8PW29	Not1-domain-containing protein	SCHCODRAFT_81262	0	0	0	1	1	1	0	0	0	0	1	0
D8PW31	Uncharacterized protein	SCHCODRAFT_51351	0	1	1	2	3	2	0	0	0	0.666667	2.33333	0
D8PW32	Phosphoglucomutase	SCHCODRAFT_65648	0	2	3	2	1	2	0	0	0	1.66667	1.66667	0
D8PW34	Cell cycle control protein	SCHCODRAFT_256018	0	0	0	2	2	2	0	0	0	0	2	0
D8PW39	Autophagy-related protein 27	SCHCODRAFT_84461	0	0	0	1	1	1	1	1	2	0	1	1.33333
D8PW40	NAD(P)-binding protein	SCHCODRAFT_65654	0	0	0	2	2	2	7	6	6	0	2	6.33333
D8PW50	Aldehyde dehydrogenase domain-containing protein	SCHCODRAFT_65657	1	4	3	22	24	23	11	13	13	2.66667	23	12.3333
D8PW56	Peptidase M20 dimerisation domain-containing protein	SCHCODRAFT_50254	0	3	1	0	0	0	0	0	0	1.33333	0	0
D8PW60	Small nuclear ribonucleoprotein Sm D1 (snRNP core protein D1)	SCHCODRAFT_74336	0	1	1	2	1	2	0	0	0	0.666667	1.66667	0
D8PW64	H(+)-transporting two-sector ATPase (EC 7.1.2.2)	SCHCODRAFT_81271	0	0	0	18	16	15	2	3	3	0	16.3333	2.66667
D8PW65	AAA+ ATPase domain-containing protein	SCHCODRAFT_256026	0	7	6	16	13	17	4	6	3	4.33333	15.3333	4.33333
D8PW76	Dihydrofolate synthetase (EC 6.3.2.12)	SCHCODRAFT_74357	0	0	0	1	1	1	0	0	0	0	1	0
D8PW79	Protein kinase domain-containing protein	SCHCODRAFT_232455	0	0	0	1	1	1	0	0	0	0	1	0
D8PW81	Nudix hydrolase domain-containing protein	SCHCODRAFT_81279	0	3	3	6	6	6	1	4	4	2	6	3
D8PW84	PITH domain-containing protein	SCHCODRAFT_51669	0	0	0	2	2	1	1	2	3	0	1.66667	2
D8PW86	Phosphoglycerate kinase (EC 2.7.2.3)	SCHCODRAFT_74370	5	11	11	28	27	27	13	14	15	9	27.3333	14
D8PW88	DUF1690 domain-containing protein	SCHCODRAFT_65701	0	0	0	4	4	3	2	3	3	0	3.66667	2.66667
D8PW90	Uncharacterized protein	SCHCODRAFT_65704	0	0	1	2	1	1	0	0	0	0.333333	1.33333	0
D8PW92	Methanethiol oxidase	SCHCODRAFT_65709	0	1	0	1	0	0	3	4	5	0.333333	0.333333	4
D8PW93	Uridylate kinase (UK) (EC 2.7.4.14) (ATP:UMP phosphotransferase) (Deoxycytidylate kinase) (CK) (dCMP kinase) (Uridine monophosphate kinase) (UMP kinase) (UMPK)	SCHCODRAFT_74381	0	0	0	3	3	2	0	0	0	0	2.66667	0
D8PW94	CN hydrolase domain-containing protein	SCHCODRAFT_81287	0	4	4	4	4	2	6	6	4	2.66667	3.33333	5.33333
D8PW96	VWFA domain-containing protein	SCHCODRAFT_74390	0	2	2	8	8	8	17	19	15	1.33333	8	17
D8PW97	Uncharacterized protein	SCHCODRAFT_256044	0	1	1	14	15	15	0	1	0	0.666667	14.6667	0.333333
D8PWA1	H/ACA ribonucleoprotein complex subunit	SCHCODRAFT_34515	0	1	1	0	0	0	0	0	0	0.666667	0	0
D8PWA5	PEBP-like protein	SCHCODRAFT_84476	0	2	2	2	1	0	0	1	1	1.33333	1	0.666667
D8PWA7	Myosin 5	SCHCODRAFT_65735	0	0	0	2	3	3	0	0	0	0	2.66667	0
D8PWC4	dihydrolipoyllysine-residue succinyltransferase (EC 2.3.1.61)	SCHCODRAFT_84479	0	2	2	7	7	6	2	5	6	1.33333	6.66667	4.33333
D8PWC7	Autophagy-related protein	SCHCODRAFT_65747	0	0	0	1	1	0	0	0	0	0	0.666667	0
D8PWC8	Protein kinase domain-containing protein	SCHCODRAFT_65750	0	1	1	11	11	12	2	3	2	0.666667	11.3333	2.33333
D8PWD0	Uncharacterized protein	SCHCODRAFT_84483	0	0	0	0	0	0	2	4	5	0	0	3.66667
D8PWE2	Mannosyl-oligosaccharide glucosidase (EC 3.2.1.106)	SCHCODRAFT_65761	1	6	9	5	4	7	1	1	1	5.33333	5.33333	1
D8PWE6	Nucleoside diphosphate kinase (EC 2.7.4.6)	SCHCODRAFT_74436	3	8	9	10	11	9	6	6	6	6.66667	10	6
D8PWE7	Cytochrome b-c1 complex subunit 7	SCHCODRAFT_84488	0	1	1	5	5	5	0	0	0	0.666667	5	0
D8PWF2	Uncharacterized protein	SCHCODRAFT_74444	0	0	0	3	1	2	0	1	0	0	2	0.333333
D8PWF8	Transketolase (EC 2.2.1.1)	SCHCODRAFT_74447	3	8	6	23	23	26	5	4	4	5.66667	24	4.33333
D8PWG2	Uncharacterized protein	SCHCODRAFT_232510	0	3	2	2	2	1	5	4	4	1.66667	1.66667	4.33333
D8PWG9	UBC core domain-containing protein	SCHCODRAFT_74450	0	0	0	1	1	2	0	0	0	0	1.33333	0
D8PWH1	Uncharacterized protein	SCHCODRAFT_65782	0	0	0	2	2	4	0	0	1	0	2.66667	0.333333
D8PWH9	Mog1p/PsbP-like protein	SCHCODRAFT_84496	0	0	0	0	0	0	0	1	2	0	0	1
D8PWI2	Uncharacterized protein	SCHCODRAFT_14282	0	0	0	0	0	0	1	1	1	0	0	1
D8PWI5	E3 ubiquitin-protein ligase (EC 2.3.2.26)	SCHCODRAFT_256070	0	0	0	3	3	2	0	0	0	0	2.66667	0
D8PWI9	Aminopeptidase (EC 3.4.11.-)	SCHCODRAFT_65792	4	20	16	37	36	36	6	3	6	13.3333	36.3333	5
D8PWJ5	EamA domain-containing protein	SCHCODRAFT_74465	0	1	1	1	1	1	0	0	0	0.666667	1	0
D8PWJ7	Expressed protein	SCHCODRAFT_256075	0	0	0	0	0	0	2	2	1	0	0	1.66667
D8PWK8	Carboxypeptidase (EC 3.4.16.-)	SCHCODRAFT_50901	0	1	2	9	6	6	12	10	10	1	7	10.6667
D8PWL0	Heat shock protein 70	SCHCODRAFT_65817	4	13	13	36	38	35	15	17	14	10	36.3333	15.3333
D8PWM0	anthranilate synthase (EC 4.1.3.27)	SCHCODRAFT_81336	0	0	0	1	2	1	0	0	0	0	1.33333	0
D8PWM2	SGNH hydrolase-type esterase domain-containing protein	SCHCODRAFT_50648	0	0	0	0	0	0	1	3	1	0	0	1.66667
D8PWM4	Importin N-terminal domain-containing protein	SCHCODRAFT_65829	0	0	0	8	9	12	0	2	1	0	9.66667	1
D8PWM5	Translation machinery-associated protein 20	SCHCODRAFT_65833	0	0	0	2	2	1	0	0	0	0	1.66667	0
D8PWM8	T-complex protein 1 subunit alpha (CCT-alpha)	SCHCODRAFT_74507	0	0	0	17	18	15	5	2	5	0	16.6667	4
D8PWN0	MICOS complex subunit MIC60 (Mitofilin)	SCHCODRAFT_84513	0	0	0	4	3	3	0	0	0	0	3.33333	0
D8PWN6	BTB domain-containing protein	SCHCODRAFT_232559	0	0	0	1	1	1	1	2	2	0	1	1.66667
D8PWN8	Protein N-terminal glutamine amidohydrolase alpha beta roll domain-containing protein	SCHCODRAFT_256095	0	0	0	0	0	0	1	0	1	0	0	0.666667
D8PWN9	Adenylyl cyclase-associated protein	SCHCODRAFT_74518	0	0	0	7	7	8	10	9	11	0	7.33333	10
D8PWP3	Uncharacterized protein	SCHCODRAFT_232563	0	0	0	2	1	2	0	0	1	0	1.66667	0.333333
D8PWP9	AMP-dependent synthetase/ligase domain-containing protein	SCHCODRAFT_65859	0	0	1	2	3	3	1	1	1	0.333333	2.66667	1
D8PWQ2	Phosphatidic acid phosphatase type 2/haloperoxidase domain-containing protein	SCHCODRAFT_65863	0	0	0	1	1	1	0	0	0	0	1	0
D8PWQ3	UBC core domain-containing protein	SCHCODRAFT_51555	0	0	0	5	5	5	2	2	3	0	5	2.33333
D8PWQ7	Glycosyltransferase family 4 protein	SCHCODRAFT_10496	0	1	1	2	2	2	2	2	2	0.666667	2	2
D8PWR1	ATP12-domain-containing protein	SCHCODRAFT_65870	0	0	0	1	0	1	0	0	0	0	0.666667	0
D8PWR5	PPP4R2-domain-containing protein	SCHCODRAFT_105636	0	0	0	0	0	0	4	4	5	0	0	4.33333
D8PWR7	SUI1 domain-containing protein	SCHCODRAFT_81353	0	0	0	0	1	1	5	6	6	0	0.666667	5.66667
D8PWS3	phosphoserine transaminase (EC 2.6.1.52)	SCHCODRAFT_74545	0	0	1	3	3	2	0	0	0	0.333333	2.66667	0
D8PWS6	Yeast cell wall synthesis Kre9/Knh1-like N-terminal domain-containing protein	SCHCODRAFT_232586	1	1	1	1	1	1	1	1	1	1	1	1
D8PWT0	Heat-shock protein 90	SCHCODRAFT_65881	1	11	10	54	55	49	18	22	23	7.33333	52.6667	21
D8PWT1	ABM domain-containing protein	SCHCODRAFT_232589	0	0	0	1	2	2	0	1	1	0	1.66667	0.666667
D8PWT2	Antiviral helicase	SCHCODRAFT_51157	0	0	0	1	1	1	0	0	0	0	1	0
D8PWT6	AAA+ ATPase domain-containing protein	SCHCODRAFT_81361	0	0	0	10	13	12	0	0	0	0	11.6667	0
D8PWT8	Pyrroline-5-carboxylate reductase (EC 1.5.1.2)	SCHCODRAFT_74558	0	0	0	3	3	3	0	0	0	0	3	0
D8PWT9	Nascent polypeptide-associated complex subunit alpha (Alpha-NAC)	SCHCODRAFT_105659	0	1	0	4	5	4	9	7	8	0.333333	4.33333	8
D8PWU4	Peptidyl-prolyl cis-trans isomerase (PPIase) (EC 5.2.1.8)	SCHCODRAFT_74565	0	0	0	1	1	1	1	2	2	0	1	1.66667
D8PWU9	Expressed protein	SCHCODRAFT_105669	0	0	0	0	0	1	0	1	1	0	0.333333	0.666667
D8PWV5	MARVEL domain-containing protein	SCHCODRAFT_105674	0	0	0	1	0	0	0	0	0	0	0.333333	0
D8PWW3	Arginosuccinase	SCHCODRAFT_81368	0	1	0	11	12	10	3	5	5	0.333333	11	4.33333
D8PWW4	t-SNARE coiled-coil homology domain-containing protein	SCHCODRAFT_65908	0	0	0	6	7	7	9	9	8	0	6.66667	8.66667
D8PWW7	Aspartate aminotransferase (EC 2.6.1.1)	SCHCODRAFT_65913	1	6	7	14	15	12	3	3	3	4.66667	13.6667	3
D8PWX7	Expressed protein	SCHCODRAFT_81376	3	13	12	19	21	21	22	28	28	9.33333	20.3333	26
D8PWY4	Kynureninase (EC 3.7.1.3) (Biosynthesis of nicotinic acid protein 5) (L-kynurenine hydrolase)	BNA5 SCHCODRAFT_50792	0	0	0	1	0	1	0	0	0	0	0.666667	0
D8PWY6	Uncharacterized protein	SCHCODRAFT_105699	0	0	0	0	0	0	3	4	4	0	0	3.66667
D8PWZ5	Expressed protein	SCHCODRAFT_84541	0	0	0	0	0	0	1	1	1	0	0	1
D8PWZ6	DUF1996 domain-containing protein	SCHCODRAFT_74598	0	2	2	2	1	1	1	1	2	1.33333	1.33333	1.33333
D8PX06	PH domain-containing protein	SCHCODRAFT_84545	0	0	0	3	3	2	2	2	3	0	2.66667	2.33333
D8PX07	Glutamine amidotransferase type-2 domain-containing protein	SCHCODRAFT_84546	0	1	1	5	4	4	0	0	0	0.666667	4.33333	0
D8PX13	EF-hand domain-containing protein	SCHCODRAFT_105723	0	0	0	0	0	0	3	2	3	0	0	2.66667
D8PX18	Succinate dehydrogenase [ubiquinone] flavoprotein subunit, mitochondrial (EC 1.3.5.1)	SCHCODRAFT_74617	0	3	4	17	12	17	0	0	0	2.33333	15.3333	0
D8PX22	Serine/threonine-protein phosphatase 2A 56 kDa regulatory subunit	SCHCODRAFT_81393	0	0	0	4	6	4	5	5	5	0	4.66667	5
D8PX23	Heat shock protein HSS1	SCHCODRAFT_74624	6	27	24	53	48	47	30	32	38	19	49.3333	33.3333
D8PX28	Citrate synthase	SCHCODRAFT_65960	0	0	0	9	7	10	1	1	0	0	8.66667	0.666667
D8PX32	ubiquitinyl hydrolase 1 (EC 3.4.19.12)	SCHCODRAFT_81397	0	3	3	12	17	12	0	0	0	2	13.6667	0
D8PX36	Heme haloperoxidase family profile domain-containing protein	SCHCODRAFT_232646	0	0	0	1	2	2	0	0	0	0	1.66667	0
D8PX37	Heme haloperoxidase family profile domain-containing protein	SCHCODRAFT_50706	0	0	0	1	1	2	0	0	0	0	1.33333	0
D8PX45	Thiamine thiazole synthase (Thiazole biosynthetic enzyme) (EC 2.4.2.60)	SCHCODRAFT_84820	1	3	3	8	8	9	13	10	14	2.33333	8.33333	12.3333
D8PX49	Uncharacterized protein	SCHCODRAFT_233533	0	0	0	0	0	1	1	2	2	0	0.333333	1.66667
D8PX57	Expressed protein	SCHCODRAFT_81750	0	2	2	3	4	4	4	4	4	1.33333	3.66667	4
D8PX59	AAA+ ATPase domain-containing protein	SCHCODRAFT_81752	0	1	1	14	18	14	17	18	18	0.666667	15.3333	17.6667
D8PX63	PIH1 N-terminal domain-containing protein	SCHCODRAFT_256568	0	0	0	1	1	0	0	0	0	0	0.666667	0
D8PX79	VWFA domain-containing protein	SCHCODRAFT_81758	0	1	0	2	1	1	0	0	0	0.333333	1.33333	0
D8PX83	U-box domain-containing protein	SCHCODRAFT_52396	0	0	0	5	3	5	0	1	1	0	4.33333	0.666667
D8PX95	NADH dehydrogenase [ubiquinone] iron-sulfur protein 4, mitochondrial	SCHCODRAFT_53560	0	2	0	3	2	4	0	0	0	0.666667	3	0
D8PX97	Uncharacterized protein	SCHCODRAFT_81761	0	1	1	57	61	53	35	37	37	0.666667	57	36.3333
D8PXA0	Prohibitin	SCHCODRAFT_66826	0	0	1	12	12	9	0	0	0	0.333333	11	0
D8PXA7	MSP domain-containing protein	SCHCODRAFT_256580	0	0	0	2	2	2	3	2	3	0	2	2.66667
D8PXA9	Ste6-like protein	SCHCODRAFT_52512	0	0	0	1	4	3	0	0	1	0	2.66667	0.333333
D8PXB4	Glycoside hydrolase 131 catalytic N-terminal domain-containing protein	SCHCODRAFT_256585	0	0	0	0	0	0	1	2	0	0	0	1
D8PXC8	C2 domain-containing protein	SCHCODRAFT_66849	0	1	1	0	0	0	0	0	0	0.666667	0	0
D8PXD5	Glutaredoxin domain-containing protein	SCHCODRAFT_233594	0	0	0	0	0	0	2	2	2	0	0	2
D8PXE2	Uncharacterized protein	SCHCODRAFT_66855	0	0	0	1	1	1	1	2	1	0	1	1.33333
D8PXE8	Peptidase S28	SCHCODRAFT_256599	2	7	7	7	8	8	8	6	7	5.33333	7.66667	7
D8PXE9	Peptidase S28	SCHCODRAFT_15001	0	1	1	4	2	3	4	4	4	0.666667	3	4
D8PXF2	Succinate dehydrogenase [ubiquinone] iron-sulfur subunit, mitochondrial (EC 1.3.5.1)	SCHCODRAFT_66862	0	1	1	6	5	7	0	0	0	0.666667	6	0
D8PXF4	Choline/carnitine acyltransferase domain-containing protein	SCHCODRAFT_15006	0	4	4	2	2	1	0	0	0	2.66667	1.66667	0
D8PXF5	Argonaute-like protein	SCHCODRAFT_53197	0	1	1	12	12	10	0	2	2	0.666667	11.3333	1.33333
D8PXG1	EXPERA domain-containing protein	SCHCODRAFT_233609	0	1	1	0	1	1	0	0	0	0.666667	0.666667	0
D8PXH6	PPM-type phosphatase domain-containing protein	SCHCODRAFT_15014	0	1	2	9	11	9	5	7	5	1	9.66667	5.66667
D8PXH7	NudC domain-containing protein 1	SCHCODRAFT_15015	0	0	0	0	0	0	3	3	3	0	0	3
D8PXH8	Ribosomal protein L22	SCHCODRAFT_66877	1	4	4	11	12	13	1	1	0	3	12	0.666667
D8PXI2	Uncharacterized protein	SCHCODRAFT_107184	0	0	0	1	1	1	0	0	0	0	1	0
D8PXI3	Non-Catalytic module family EXPN protein	SCHCODRAFT_84846	0	1	1	2	2	1	0	2	2	0.666667	1.66667	1.33333
D8PXI4	Uncharacterized protein	SCHCODRAFT_53178	0	1	1	0	0	0	0	1	1	0.666667	0	0.666667
D8PXI5	Fibronectin type-III domain-containing protein	SCHCODRAFT_233627	0	0	0	0	0	0	2	2	2	0	0	2
D8PXI7	Vacuolar proton pump subunit B (V-ATPase subunit B) (Vacuolar proton pump subunit B)	SCHCODRAFT_66894	0	2	2	26	25	23	2	3	3	1.33333	24.6667	2.66667
D8PXJ2	Dipeptidyl-peptidase V	SCHCODRAFT_52674	6	19	14	25	23	25	15	17	17	13	24.3333	16.3333
D8PXJ4	60S acidic ribosomal protein P1	SCHCODRAFT_233634	0	1	1	2	2	1	6	7	6	0.666667	1.66667	6.33333
D8PXJ7	Haloacid dehalogenase	SCHCODRAFT_84848	1	3	4	2	3	2	0	0	0	2.66667	2.33333	0
D8PXL1	Phosphotransferase (EC 2.7.1.-)	SCHCODRAFT_81799	1	11	11	15	16	18	6	9	10	7.66667	16.3333	8.33333
D8PXL2	Glycoside hydrolase family 5 protein	SCHCODRAFT_81800	0	1	0	0	0	0	0	0	0	0.333333	0	0
D8PXL6	UBC core domain-containing protein	SCHCODRAFT_84852	0	0	0	4	6	4	8	8	6	0	4.66667	7.33333
D8PXM4	TATA box binding protein associated factor (TAF) histone-like fold domain-containing protein	SCHCODRAFT_52257	0	0	0	0	0	0	0	1	2	0	0	1
D8PXM6	Expressed protein	SCHCODRAFT_81806	0	0	0	0	0	0	3	2	2	0	0	2.33333
D8PXM9	Importin N-terminal domain-containing protein	SCHCODRAFT_66927	0	0	0	27	26	31	10	14	14	0	28	12.6667
D8PXP1	Nop domain-containing protein	SCHCODRAFT_84859	0	0	0	3	4	2	0	0	0	0	3	0
D8PXR1	F-box domain-containing protein	SCHCODRAFT_107267	0	0	0	2	1	0	0	0	0	0	1	0
D8PXR5	Serine/threonine-protein phosphatase 2A activator (EC 5.2.1.8) (Phosphotyrosyl phosphatase activator)	SCHCODRAFT_75599	0	0	0	1	1	0	0	0	0	0	0.666667	0
D8PXS1	Uncharacterized protein	SCHCODRAFT_66948	0	2	0	1	0	0	1	2	2	0.666667	0.333333	1.66667
D8PXS3	Eukaryotic translation initiation factor 3 subunit I (eIF3i) (Eukaryotic translation initiation factor 3 39 kDa subunit homolog) (eIF-3 39 kDa subunit homolog)	TIF34 SCHCODRAFT_66951	0	4	4	13	13	12	0	0	0	2.66667	12.6667	0
D8PXS4	Uncharacterized protein	SCHCODRAFT_75608	0	1	1	0	0	0	2	3	2	0.666667	0	2.33333
D8PXS5	DUF1348-domain-containing protein	SCHCODRAFT_52789	0	2	2	0	0	0	0	0	0	1.33333	0	0
D8PXS6	HAD-like protein	SCHCODRAFT_84866	0	0	0	1	1	0	8	7	6	0	0.666667	7
D8PXT3	AMP deaminase (EC 3.5.4.6)	SCHCODRAFT_66959	0	2	3	0	2	0	0	1	1	1.66667	0.666667	0.666667
D8PXU1	SMP domain-containing protein	SCHCODRAFT_107298	0	0	0	0	0	0	1	2	1	0	0	1.33333
D8PXU3	NAD(P)-binding domain-containing protein	SCHCODRAFT_15069	0	1	0	3	2	3	0	0	0	0.333333	2.66667	0
D8PXU7	Glycoside hydrolase family 15 protein	SCHCODRAFT_66969	0	3	2	4	3	5	1	1	0	1.66667	4	0.666667
D8PXV3	MYND-type domain-containing protein	SCHCODRAFT_15075	0	0	0	1	0	0	0	0	0	0	0.333333	0
D8PXV5	NAD(P)H-hydrate epimerase (EC 5.1.99.6) (NAD(P)HX epimerase)	SCHCODRAFT_66970	0	1	2	3	3	3	0	0	1	1	3	0.333333
D8PXW7	Ribonucleoside-diphosphate reductase (EC 1.17.4.1)	SCHCODRAFT_75631	0	0	0	2	2	0	0	0	0	0	1.33333	0
D8PXX0	Gelsolin-like domain-containing protein	SCHCODRAFT_256659	0	0	0	6	4	5	0	0	0	0	5	0
D8PXX2	PAS domain-containing protein	SCHCODRAFT_256660	0	0	0	0	1	1	0	0	0	0	0.666667	0
D8PXX4	Thioesterase domain-containing protein	SCHCODRAFT_52425	0	1	1	0	0	0	0	0	0	0.666667	0	0
D8PXY0	(2E,6E)-farnesyl diphosphate synthase (EC 2.5.1.1) (EC 2.5.1.10) (Dimethylallyltranstransferase) (Farnesyl diphosphate synthase) (Geranyltranstransferase)	SCHCODRAFT_15088	0	0	0	0	1	1	0	0	0	0	0.666667	0
D8PXY7	Transaldolase (EC 2.2.1.2)	SCHCODRAFT_84878	6	18	19	24	23	21	21	23	21	14.3333	22.6667	21.6667
D8PY00	Ste7-like protein	SCHCODRAFT_75656	0	0	0	1	1	1	0	0	0	0	1	0
D8PY01	O-methyltransferase family 3 protein	SCHCODRAFT_53146	0	0	0	2	2	1	2	3	3	0	1.66667	2.66667
D8PY14	Zn(2)-C6 fungal-type domain-containing protein	SCHCODRAFT_256673	2	3	4	5	4	4	5	7	7	3	4.33333	6.33333
D8PY32	Cofilin (Actin-depolymerizing factor 1)	SCHCODRAFT_67009	4	3	2	11	9	10	10	10	11	3	10	10.3333
D8PY33	Uncharacterized protein	SCHCODRAFT_107392	0	0	0	0	0	0	4	3	5	0	0	4
D8PY41	RNI-like protein	SCHCODRAFT_53132	0	0	0	3	4	4	12	9	10	0	3.66667	10.3333
D8PY42	Wax synthase domain-containing protein	SCHCODRAFT_15111	0	0	0	1	0	1	0	0	0	0	0.666667	0
D8PY46	NADP-dependent oxidoreductase domain-containing protein	SCHCODRAFT_53191	0	0	0	1	1	1	0	0	0	0	1	0
D8PY54	Hsp90 chaperone protein kinase-targeting subunit	SCHCODRAFT_67018	0	0	0	8	9	8	7	5	5	0	8.33333	5.66667
D8PYA4	Peptidase A1 domain-containing protein	SCHCODRAFT_67036	0	0	0	0	0	0	1	2	2	0	0	1.66667
D8PYC9	CCHC-type domain-containing protein	SCHCODRAFT_107485	0	1	0	0	0	0	0	0	0	0.333333	0	0
D8PYJ0	Small GTPase-binding protein	SCHCODRAFT_84690	0	3	3	7	8	8	4	6	6	2	7.66667	5.33333
D8PYN4	beta-mannosidase (EC 3.2.1.25)	SCHCODRAFT_66384	0	0	1	1	1	0	0	0	0	0.333333	0.666667	0
D8PYS1	Peptidyl-prolyl cis-trans isomerase (PPIase) (EC 5.2.1.8)	SCHCODRAFT_53080	0	1	0	0	1	1	4	6	6	0.333333	0.666667	5.33333
D8PYS8	Flavin reductase like domain-containing protein	SCHCODRAFT_106491	0	4	3	2	1	2	1	2	1	2.33333	1.66667	1.33333
D8PYT0	Pectinesterase (EC 3.1.1.11)	SCHCODRAFT_66397	0	1	4	5	5	3	6	5	6	1.66667	4.33333	5.66667
D8PYU8	Phosducin thioredoxin-like domain-containing protein	SCHCODRAFT_233164	0	0	0	0	0	0	2	2	3	0	0	2.33333
D8PYV2	AAA+ ATPase domain-containing protein	SCHCODRAFT_75067	0	0	0	1	0	1	0	0	0	0	0.666667	0
D8PYV3	FAD/NAD(P)-binding domain-containing protein	SCHCODRAFT_52443	0	0	0	1	0	0	0	0	0	0	0.333333	0
D8PYW0	Expressed protein	SCHCODRAFT_256376	0	0	0	1	0	1	1	1	1	0	0.666667	1
D8PYW7	Microtubule binding protein	SCHCODRAFT_66415	0	0	0	7	8	8	0	0	0	0	7.66667	0
D8PYY0	Methyltransferase domain-containing protein	SCHCODRAFT_53336	0	0	0	1	1	2	0	0	0	0	1.33333	0
D8PYY1	Fe2OG dioxygenase domain-containing protein	SCHCODRAFT_106546	0	0	0	1	1	1	0	0	0	0	1	0
D8PYY2	HIT domain-containing protein	SCHCODRAFT_84705	0	1	1	5	5	5	0	0	0	0.666667	5	0
D8PYY9	Glutathione synthetase (GSH-S) (EC 6.3.2.3)	SCHCODRAFT_66428	0	1	1	0	1	0	0	1	0	0.666667	0.333333	0.333333
D8PYZ0	Proteasome subunit beta	SCHCODRAFT_66433	1	3	2	4	4	4	3	2	3	2	4	2.66667
D8PZ19	Uncharacterized protein	SCHCODRAFT_106582	0	0	1	0	0	0	0	0	0	0.333333	0	0
D8PZ35	Protein ROT1 (Protein rot1)	SCHCODRAFT_84710	0	0	0	0	0	0	0	3	3	0	0	2
D8PZ37	E2 ubiquitin-conjugating enzyme (EC 2.3.2.23)	SCHCODRAFT_256390	0	0	0	3	4	2	0	0	0	0	3	0
D8PZ41	TIGR04076 family protein	SCHCODRAFT_44730	0	1	1	1	0	1	2	2	2	0.666667	0.666667	2
D8PZ49	Trehalase (EC 3.2.1.28) (Alpha-trehalose glucohydrolase)	SCHCODRAFT_75108	0	0	0	2	1	3	3	3	4	0	2	3.33333
D8PZ51	Arf-GAP domain-containing protein	SCHCODRAFT_81608	0	0	0	1	0	0	3	4	2	0	0.333333	3
D8PZ55	Protein kinase domain-containing protein	SCHCODRAFT_52777	0	0	0	0	0	0	1	1	2	0	0	1.33333
D8PZ56	ENTH domain-containing protein	SCHCODRAFT_14740	0	0	0	1	2	1	7	8	7	0	1.33333	7.33333
D8PZ60	O-acetylhomoserine ami	SCHCODRAFT_256400	0	1	1	5	5	5	2	0	2	0.666667	5	1.33333
D8PZ67	NOT2/NOT3/NOT5 C-terminal domain-containing protein	SCHCODRAFT_75123	0	0	0	0	0	0	9	8	8	0	0	8.33333
D8PZ80	Translation initiation factor IF2/IF5 domain-containing protein	SCHCODRAFT_84718	0	0	0	5	5	5	1	0	1	0	5	0.666667
D8PZ81	ATP synthase subunit gamma	SCHCODRAFT_84719	1	5	5	12	12	14	1	0	1	3.66667	12.6667	0.666667
D8PZ82	beta-N-acetylhexosaminidase (EC 3.2.1.52)	SCHCODRAFT_66483	0	0	0	0	0	0	1	1	1	0	0	1
D8PZ87	IgA peptidase M64-domain-containing protein	SCHCODRAFT_106648	0	0	0	0	0	0	1	2	2	0	0	1.66667
D8PZ91	Enoyl reductase (ER) domain-containing protein	SCHCODRAFT_14755	0	0	0	0	1	3	0	0	0	0	1.33333	0
D8PZ93	IgA peptidase M64-domain-containing protein	SCHCODRAFT_106653	0	0	0	0	0	0	1	1	1	0	0	1
D8PZ98	feruloyl esterase (EC 3.1.1.73)	SCHCODRAFT_53058	0	0	0	1	0	1	0	0	0	0	0.666667	0
D8PZA4	NAD(P)-binding protein	SCHCODRAFT_233273	1	4	4	7	7	6	4	6	4	3	6.66667	4.66667
D8PZA5	NAD-specific glutamate dehydrogenase (EC 1.4.1.2)	SCHCODRAFT_66501	4	15	12	26	23	21	2	1	3	10.3333	23.3333	2
D8PZB3	Thioredoxin reductase (EC 1.8.1.9)	SCHCODRAFT_75165	1	7	5	7	8	9	5	5	5	4.33333	8	5
D8PZB6	Glucose-methanol-choline oxidoreductase N-terminal domain-containing protein	SCHCODRAFT_256423	0	0	1	1	2	0	7	7	7	0.333333	1	7
D8PZE2	Stress-response A/B barrel domain-containing protein	SCHCODRAFT_84728	0	0	0	1	1	1	0	0	0	0	1	0
D8PZE3	Mitochondrial processing peptidase beta subunit	SCHCODRAFT_75173	1	5	6	18	20	20	4	5	4	4	19.3333	4.33333
D8PZE5	Late embryogenesis abundant protein LEA-2 subgroup domain-containing protein	SCHCODRAFT_52866	0	2	0	2	2	2	0	2	0	0.666667	2	0.666667
D8PZE9	Probable electron transfer flavoprotein subunit beta	SCHCODRAFT_14779	0	0	0	0	0	2	0	0	0	0	0.666667	0
D8PZG0	Large ribosomal subunit protein uL23 N-terminal domain-containing protein	SCHCODRAFT_84735	1	4	4	7	7	7	0	0	0	3	7	0
D8PZG6	t-SNARE coiled-coil homology domain-containing protein	SCHCODRAFT_106732	0	0	0	0	0	0	1	3	1	0	0	1.66667
D8PZG8	RRM domain-containing protein	SCHCODRAFT_81642	0	1	0	11	11	10	7	8	9	0.333333	10.6667	8
D8PZH0	Phosphoglycerate mutase-like protein	SCHCODRAFT_66537	0	0	0	0	1	0	1	1	1	0	0.333333	1
D8PZH6	Probable RNA polymerase II nuclear localization protein SLC7A6OS	SCHCODRAFT_233326	0	0	0	0	0	0	4	7	8	0	0	6.33333
D8PZI3	Proteasome assembly chaperone 1	SCHCODRAFT_233331	0	0	0	0	0	0	1	1	3	0	0	1.66667
D8PZJ4	NADPH--cytochrome P450 reductase (CPR) (P450R) (EC 1.6.2.4)	SCHCODRAFT_75223	0	4	3	13	14	14	0	1	0	2.33333	13.6667	0.333333
D8PZJ8	Roadblock/LAMTOR2 domain-containing protein	SCHCODRAFT_53030	0	0	0	2	1	1	1	0	0	0	1.33333	0.333333
D8PZK0	Short-chain dehydrogenase/reductase SDR	SCHCODRAFT_106765	0	0	0	0	1	0	0	0	0	0	0.333333	0
D8PZK1	CobW/HypB/UreG nucleotide-binding domain-containing protein	SCHCODRAFT_52262	0	0	0	2	2	2	2	2	2	0	2	2
D8PZK3	Maf-like protein	SCHCODRAFT_52888	0	0	0	0	0	0	4	3	4	0	0	3.66667
D8PZL5	MICOS complex subunit	SCHCODRAFT_53242	0	0	0	3	3	5	1	1	1	0	3.66667	1
D8PZL9	Uncharacterized protein	SCHCODRAFT_66587	0	0	0	0	1	1	0	0	0	0	0.666667	0
D8PZM5	HPt domain-containing protein	SCHCODRAFT_52935	0	0	0	0	1	0	4	3	2	0	0.333333	3
D8PZM7	S1 motif domain-containing protein	SCHCODRAFT_75256	1	3	4	10	10	10	1	2	2	2.66667	10	1.66667
D8PZN4	oxoglutarate dehydrogenase (succinyl-transferring) (EC 1.2.4.2)	SCHCODRAFT_81665	2	9	9	22	23	23	0	0	0	6.66667	22.6667	0
D8PZN6	T-complex protein 1 subunit gamma	SCHCODRAFT_66607	0	0	0	28	25	21	6	9	5	0	24.6667	6.66667
D8PZP0	Helicase ATP-binding domain-containing protein	SCHCODRAFT_52461	0	0	0	1	0	1	0	0	0	0	0.666667	0
D8PZP2	Uncharacterized protein	SCHCODRAFT_66614	0	0	0	1	3	2	0	0	0	0	2	0
D8PZP7	V-type proton ATPase subunit	SCHCODRAFT_75276	0	0	1	8	5	8	0	1	0	0.333333	7	0.333333
D8PZQ0	protein kinase C (EC 2.7.11.13)	SCHCODRAFT_233381	0	0	0	9	6	7	0	0	0	0	7.33333	0
D8PZS7	Transcription factor CBF/NF-Y/archaeal histone domain-containing protein	SCHCODRAFT_233399	0	0	0	0	0	0	2	2	2	0	0	2
D8PZT0	Glycoside hydrolase family 79 protein	SCHCODRAFT_106841	0	2	1	4	5	6	5	4	7	1	5	5.33333
D8PZT1	NAD(P)-binding domain-containing protein	SCHCODRAFT_106842	0	0	1	2	1	2	0	0	0	0.333333	1.66667	0
D8PZT6	Translin	SCHCODRAFT_52936	0	1	1	1	2	1	0	0	1	0.666667	1.33333	0.333333
D8PZT7	Piwi domain-containing protein	SCHCODRAFT_66645	0	0	1	1	2	2	0	0	0	0.333333	1.66667	0
D8PZU2	SHSP domain-containing protein	SCHCODRAFT_53457	0	1	1	4	5	5	9	8	11	0.666667	4.66667	9.33333
D8PZU4	Asl1-like glycosyl hydrolase catalytic domain-containing protein	SCHCODRAFT_233410	0	0	0	1	0	0	0	2	2	0	0.333333	1.33333
D8PZW1	Expressed protein	SCHCODRAFT_66649	0	1	1	0	0	0	0	0	0	0.666667	0	0
D8PZW3	Transcription factor CBF/NF-Y/archaeal histone domain-containing protein	SCHCODRAFT_233421	0	0	0	0	0	0	2	1	1	0	0	1.33333
D8PZW7	NADP-dependent oxidoreductase domain-containing protein	SCHCODRAFT_81685	0	0	0	2	4	2	0	0	0	0	2.66667	0
D8PZW9	NADP-dependent oxidoreductase domain-containing protein	SCHCODRAFT_84775	0	0	0	2	0	1	0	0	0	0	1	0
D8PZY2	Uncharacterized protein	SCHCODRAFT_256499	0	3	3	5	5	3	2	2	2	2	4.33333	2
D8PZY3	Fructose-bisphosphate aldolase (FBP aldolase) (EC 4.1.2.13)	SCHCODRAFT_75321	3	9	9	21	22	19	5	5	5	7	20.6667	5
D8PZY4	Thioredoxin domain-containing protein	SCHCODRAFT_84777	0	0	0	5	5	6	5	5	7	0	5.33333	5.66667
D8PZY5	Mitochondrial import inner membrane translocase subunit	SCHCODRAFT_53411	0	0	0	2	3	2	0	0	0	0	2.33333	0
D8PZY6	Phospho-2-dehydro-3-deoxyheptonate aldolase (EC 2.5.1.54)	SCHCODRAFT_66667	0	0	0	4	6	5	0	0	0	0	5	0
D8PZZ5	Endoplasmic reticulum chaperone BiP (EC 3.6.4.10) (Immunoglobulin heavy chain-binding protein homolog)	SCHCODRAFT_81694	4	16	18	32	35	37	12	14	16	12.6667	34.6667	14
D8PZZ7	3-beta hydroxysteroid dehydrogenase/isomerase domain-containing protein	SCHCODRAFT_66672	0	0	0	7	6	6	1	3	3	0	6.33333	2.33333
D8PZZ9	Expressed protein	SCHCODRAFT_84781	0	2	1	3	4	3	7	8	10	1	3.33333	8.33333
D8Q000	GPI inositol-deacylase	SCHCODRAFT_233443	0	0	1	0	0	0	0	0	0	0.333333	0	0
D8Q009	Uncharacterized protein	SCHCODRAFT_106914	0	0	0	1	1	1	0	0	0	0	1	0
D8Q013	40S ribosomal protein S19	SCHCODRAFT_84786	0	4	4	14	14	13	1	2	3	2.66667	13.6667	2
D8Q014	IncA domain-containing protein	SCHCODRAFT_84787	0	0	0	3	4	4	1	1	3	0	3.66667	1.66667
D8Q016	Actin-related protein 2/3 complex subunit 5	SCHCODRAFT_66692	0	1	0	6	5	5	9	9	10	0.333333	5.33333	9.33333
D8Q018	Peptidase M3A/M3B catalytic domain-containing protein	SCHCODRAFT_66695	2	21	21	23	25	22	3	6	4	14.6667	23.3333	4.33333
D8Q026	Metallo-beta-lactamase domain-containing protein	SCHCODRAFT_31015	0	0	0	0	1	3	0	0	0	0	1.33333	0
D8Q028	Endonuclease/exonuclease/phosphatase domain-containing protein	SCHCODRAFT_52565	0	0	0	1	1	1	2	4	2	0	1	2.66667
D8Q031	Pre-mRNA-splicing factor ISY1	SCHCODRAFT_36952	0	0	0	1	0	0	0	0	0	0	0.333333	0
D8Q038	UspA domain-containing protein	SCHCODRAFT_52720	0	1	2	1	1	0	0	0	1	1	0.666667	0.333333
D8Q041	Uncharacterized protein	SCHCODRAFT_256522	0	1	2	6	7	6	11	11	9	1	6.33333	10.3333
D8Q047	NmrA-like domain-containing protein	SCHCODRAFT_14900	0	2	4	8	9	9	0	0	0	2	8.66667	0
D8Q053	Glycosyltransferase family 8 protein	SCHCODRAFT_14901	0	0	0	0	1	1	0	0	0	0	0.666667	0
D8Q054	Mitochondrial import translocase, subunit Tom22	SCHCODRAFT_14902	0	0	0	0	0	0	3	4	4	0	0	3.66667
D8Q057	GTP cyclohydrolase N-terminal domain-containing protein	SCHCODRAFT_66715	0	0	0	10	9	7	4	4	4	0	8.66667	4
D8Q066	Phytase	SCHCODRAFT_66724	0	4	3	6	4	4	3	6	5	2.33333	4.66667	4.66667
D8Q067	Cullin family profile domain-containing protein	SCHCODRAFT_66727	0	0	0	6	4	4	1	1	1	0	4.66667	1
D8Q073	MPN domain-containing protein	SCHCODRAFT_75391	0	0	0	3	5	2	0	0	0	0	3.33333	0
D8Q075	F-actin-capping protein subunit alpha	SCHCODRAFT_52774	0	0	0	4	3	4	6	6	8	0	3.66667	6.66667
D8Q077	Isocitrate lyase	SCHCODRAFT_66738	6	10	10	27	26	27	12	16	13	8.66667	26.6667	13.6667
D8Q087	RRM domain-containing protein	SCHCODRAFT_256539	0	1	0	4	4	5	8	6	8	0.333333	4.33333	7.33333
D8Q088	Expressed protein	SCHCODRAFT_81729	0	0	0	0	0	0	3	4	4	0	0	3.66667
D8Q094	DUF427 domain-containing protein	SCHCODRAFT_52718	0	0	0	2	1	1	3	2	2	0	1.33333	2.33333
D8Q0A5	peptidylprolyl isomerase (EC 5.2.1.8)	SCHCODRAFT_66762	0	0	0	1	1	2	0	0	0	0	1.33333	0
D8Q0A8	GST C-terminal domain-containing protein	SCHCODRAFT_75425	0	1	4	6	8	8	0	0	0	1.66667	7.33333	0
D8Q0B6	dihydroxy-acid dehydratase (EC 4.2.1.9)	SCHCODRAFT_75430	0	1	1	2	3	2	0	0	0	0.666667	2.33333	0
D8Q0C0	Thioredoxin domain-containing protein	SCHCODRAFT_81742	0	0	0	1	1	1	1	2	2	0	1	1.66667
D8Q0C1	BTB domain-containing protein	SCHCODRAFT_66778	0	0	0	1	1	1	0	0	0	0	1	0
D8Q0C2	pyridoxal 5'-phosphate synthase (EC 1.4.3.5)	SCHCODRAFT_84813	0	0	0	1	2	2	0	0	1	0	1.66667	0.333333
D8Q0D0	26S proteasome non-ATPase regulatory subunit 9	SCHCODRAFT_107036	0	0	0	0	0	0	1	2	1	0	0	1.33333
D8Q0D2	Thioesterase domain-containing protein	SCHCODRAFT_107038	0	0	0	1	1	1	0	0	0	0	1	0
D8Q0D7	Uncharacterized protein	SCHCODRAFT_75438	0	0	0	1	1	2	0	0	0	0	1.33333	0
D8Q0E8	NADH-ubiquinone oxidoreductase 21kDa subunit N-terminal domain-containing protein	SCHCODRAFT_234086	0	1	1	3	4	3	0	0	0	0.666667	3.33333	0
D8Q0G6	Mitochondrial fission 1 protein	SCHCODRAFT_67256	0	0	0	4	2	4	0	0	0	0	3.33333	0
D8Q0G7	Splicing factor U2AF subunit (U2 snRNP auxiliary factor large subunit)	SCHCODRAFT_75908	0	0	0	1	1	0	0	0	0	0	0.666667	0
D8Q0G9	Uncharacterized protein	SCHCODRAFT_256810	0	0	0	1	1	1	0	0	0	0	1	0
D8Q0H0	Rho-GAP domain-containing protein	SCHCODRAFT_75912	0	0	0	5	5	3	1	6	5	0	4.33333	4
D8Q0H1	Glycoside hydrolase family 5 protein	SCHCODRAFT_39597	0	0	0	4	7	5	0	0	0	0	5.33333	0
D8Q0H2	Splicing factor 3B subunit 1 domain-containing protein	SCHCODRAFT_67264	0	0	0	0	2	0	0	1	0	0	0.666667	0.333333
D8Q0H3	amidase (EC 3.5.1.4)	SCHCODRAFT_107916	0	0	0	3	1	0	0	0	0	0	1.33333	0
D8Q0H7	AP-1 complex subunit gamma	SCHCODRAFT_67270	0	0	0	5	5	7	2	4	4	0	5.66667	3.33333
D8Q0J4	Arp2/3 complex 34 kDa subunit	SCHCODRAFT_67281	0	0	0	5	4	5	0	0	0	0	4.66667	0
D8Q0J8	Epoxide hydrolase N-terminal domain-containing protein	SCHCODRAFT_75934	1	1	2	2	2	2	0	1	1	1.33333	2	0.666667
D8Q0K1	HpcH/HpaI aldolase/citrate lyase domain-containing protein	SCHCODRAFT_54284	0	0	0	3	3	3	3	2	4	0	3	3
D8Q0K3	ribokinase (EC 2.7.1.15)	SCHCODRAFT_107945	0	1	3	2	1	1	5	5	4	1.33333	1.33333	4.66667
D8Q0K6	choline-phosphate cytidylyltransferase (EC 2.7.7.15)	SCHCODRAFT_54027	0	0	0	1	2	1	2	3	4	0	1.33333	3
D8Q0K9	Expressed protein	SCHCODRAFT_81964	0	0	0	1	1	1	2	5	4	0	1	3.66667
D8Q0L2	Epoxide hydrolase N-terminal domain-containing protein	SCHCODRAFT_67288	6	12	12	12	12	15	5	5	5	10	13	5
D8Q0M1	Dihydroorotate dehydrogenase (quinone), mitochondrial (EC 1.3.5.2) (Dihydroorotate oxidase)	SCHCODRAFT_54820	0	0	0	5	4	3	0	0	0	0	4	0
D8Q0M9	Calcineurin-like phosphoesterase domain-containing protein	SCHCODRAFT_81969	0	0	1	1	1	1	0	0	0	0.333333	1	0
D8Q0N9	Mitochondrial carrier protein	SCHCODRAFT_84978	0	1	1	9	8	8	3	3	3	0.666667	8.33333	3
D8Q0Q0	Importin N-terminal domain-containing protein	SCHCODRAFT_67316	0	0	0	14	15	17	11	11	13	0	15.3333	11.6667
D8Q0Q2	Dynein light chain	SCHCODRAFT_15322	0	0	0	1	0	2	1	1	1	0	1	1
D8Q0Q3	Uncharacterized protein	SCHCODRAFT_81979	0	0	0	39	34	36	0	2	3	0	36.3333	1.66667
D8Q0R6	argininosuccinate synthase (EC 6.3.4.5) (Citrulline--aspartate ligase)	SCHCODRAFT_67333	3	12	10	23	24	24	2	3	4	8.33333	23.6667	3
D8Q0R8	Peptidase S53 domain-containing protein	SCHCODRAFT_67336	0	2	2	3	3	3	3	3	3	1.33333	3	3
D8Q0S0	RRM domain-containing protein	SCHCODRAFT_10999	0	0	0	0	0	1	0	1	0	0	0.333333	0.333333
D8Q0S1	Chromo domain-containing protein	SCHCODRAFT_108008	0	0	0	0	0	0	0	1	1	0	0	0.666667
D8Q0S2	Uncharacterized protein	SCHCODRAFT_256842	0	0	1	1	1	0	5	5	5	0.333333	0.666667	5
D8Q0T6	Mitochondrial outer membrane protein OM14 C-terminal domain-containing protein	SCHCODRAFT_108023	0	0	0	4	3	4	4	4	4	0	3.66667	4
D8Q0T9	ATP-dependent RNA helicase DED1	SCHCODRAFT_67353	0	0	0	8	8	7	0	0	0	0	7.66667	0
D8Q0U2	Uncharacterized protein	SCHCODRAFT_54540	0	0	0	0	1	0	3	2	2	0	0.333333	2.33333
D8Q0V4	Aminoglycoside phosphotransferase domain-containing protein	SCHCODRAFT_234179	0	0	0	3	1	1	0	0	0	0	1.66667	0
D8Q0V5	Protein HGH1 homolog	SCHCODRAFT_43951	0	0	0	0	0	0	2	3	2	0	0	2.33333
D8Q0V9	Pesticidal crystal protein cry6Aa	SCHCODRAFT_84994	1	1	1	3	2	2	2	3	3	1	2.33333	2.66667
D8Q0Y5	Multidrug resistance-associated ABC transporter	SCHCODRAFT_256855	0	0	0	2	1	1	0	0	0	0	1.33333	0
D8Q0Y6	Glutaredoxin domain-containing protein	SCHCODRAFT_36855	0	0	0	0	0	0	1	3	3	0	0	2.33333
D8Q0Y9	MGS-like domain-containing protein	SCHCODRAFT_67367	0	4	3	16	15	13	1	5	1	2.33333	14.6667	2.33333
D8Q100	Rab-GAP TBC domain-containing protein	SCHCODRAFT_54915	0	0	0	0	2	1	0	0	0	0	1	0
D8Q108	phosphoribosylaminoimidazolesuccinocarboxamide synthase (EC 6.3.2.6)	SCHCODRAFT_234216	0	0	0	2	1	2	0	0	0	0	1.66667	0
D8Q114	Aquaporin	SCHCODRAFT_67374	0	2	2	4	5	4	2	2	3	1.33333	4.33333	2.33333
D8Q115	coproporphyrinogen oxidase (EC 1.3.3.3)	SCHCODRAFT_67376	0	9	10	9	12	11	0	0	0	6.33333	10.6667	0
D8Q120	Post-transcriptional regulator MKT1 C-terminal domain-containing protein	SCHCODRAFT_85002	0	0	0	3	3	2	0	0	0	0	2.66667	0
D8Q129	Expressed protein	SCHCODRAFT_85006	0	0	0	0	0	0	1	1	1	0	0	1
D8Q132	Enoyl reductase (ER) domain-containing protein	SCHCODRAFT_108116	0	1	1	0	0	0	0	0	0	0.666667	0	0
D8Q134	Phosphatidylinositol transfer protein SFH5 (PITP SFH5)	SCHCODRAFT_53657	0	0	0	1	1	1	0	0	0	0	1	0
D8Q137	Uncharacterized protein	SCHCODRAFT_256868	0	0	0	0	0	0	0	1	1	0	0	0.666667
D8Q139	RZ-type domain-containing protein	SCHCODRAFT_108124	0	0	0	1	0	1	0	0	0	0	0.666667	0
D8Q141	60S ribosomal protein L43	SCHCODRAFT_15377	0	0	0	3	3	3	0	0	0	0	3	0
D8Q142	RNA polymerase II-associated protein	SCHCODRAFT_54560	0	0	0	0	0	0	1	2	1	0	0	1.33333
D8Q145	40S ribosomal protein S4	SCHCODRAFT_76052	3	10	11	20	21	19	3	1	2	8	20	2
D8Q152	HECT-type E3 ubiquitin transferase (EC 2.3.2.26)	SCHCODRAFT_54672	0	0	0	0	1	1	0	0	0	0	0.666667	0
D8Q153	PLP-dependent transferase	SCHCODRAFT_15383	0	1	0	4	4	5	0	0	0	0.333333	4.33333	0
D8Q154	Expressed protein	SCHCODRAFT_11028	0	0	0	1	0	0	0	0	0	0	0.333333	0
D8Q158	AAA+ ATPase domain-containing protein	SCHCODRAFT_76066	0	1	1	17	18	18	0	0	1	0.666667	17.6667	0.333333
D8Q159	Glycoside hydrolase family 105 protein	SCHCODRAFT_256877	0	0	0	0	1	1	0	0	2	0	0.666667	0.666667
D8Q171	Major facilitator superfamily (MFS) profile domain-containing protein	SCHCODRAFT_76079	0	0	0	2	3	2	0	1	1	0	2.33333	0.666667
D8Q173	Mitochondrial import inner membrane translocase subunit TIM44	SCHCODRAFT_54972	0	0	0	1	2	1	0	0	0	0	1.33333	0
D8Q175	Uncharacterized protein	SCHCODRAFT_256882	0	0	0	4	5	3	0	0	0	0	4	0
D8Q187	Uncharacterized protein	SCHCODRAFT_76094	0	0	1	0	0	0	1	0	0	0.333333	0	0.333333
D8Q190	non-specific serine/threonine protein kinase (EC 2.7.11.1)	SCHCODRAFT_108172	0	0	0	0	1	1	0	0	0	0	0.666667	0
D8Q191	Dihydroxyacetone kinase	SCHCODRAFT_67449	1	5	4	18	18	17	7	11	12	3.33333	17.6667	10
D8Q192	FAD-binding domain-containing protein	SCHCODRAFT_108174	0	1	0	1	1	1	0	0	0	0.333333	1	0
D8Q196	Coatomer subunit epsilon	SCHCODRAFT_67454	0	2	1	7	7	8	5	6	6	1	7.33333	5.66667
D8Q198	Linoleate diol synthase	SCHCODRAFT_11038	0	8	8	39	32	36	9	14	17	5.33333	35.6667	13.3333
D8Q1A8	J domain-containing protein	SCHCODRAFT_76110	0	0	0	7	5	5	1	2	2	0	5.66667	1.66667
D8Q1A9	Peptidase M20 dimerisation domain-containing protein	SCHCODRAFT_53768	0	1	1	1	0	1	0	0	0	0.666667	0.666667	0
D8Q1C0	F-box domain-containing protein	SCHCODRAFT_54292	0	1	1	2	3	3	0	0	0	0.666667	2.66667	0
D8Q1D0	Peptide hydrolase (EC 3.4.-.-)	SCHCODRAFT_234294	0	2	2	0	0	0	0	0	1	1.33333	0	0.333333
D8Q1D9	Uncharacterized protein	SCHCODRAFT_67475	0	0	0	2	2	2	0	0	0	0	2	0
D8Q1E4	Dopa 4,5-dioxygenase	SCHCODRAFT_54494	0	0	0	0	0	0	1	0	0	0	0	0.333333
D8Q1F9	HMA domain-containing protein	SCHCODRAFT_76134	0	0	0	0	0	0	0	1	0	0	0	0.333333
D8Q1G2	Peptidase A1 domain-containing protein	SCHCODRAFT_256911	0	0	0	1	1	1	1	1	1	0	1	1
D8Q1G5	Ribosomal protein L22e	SCHCODRAFT_76139	1	2	2	8	7	6	0	0	1	1.66667	7	0.333333
D8Q1G6	Tryptophan synthase beta chain-like PALP domain-containing protein	SCHCODRAFT_53905	0	3	2	4	3	1	0	1	1	1.66667	2.66667	0.666667
D8Q1G7	Protein phosphatase PP2A regulatory subunit B	SCHCODRAFT_67491	0	1	1	10	9	8	0	3	1	0.666667	9	1.33333
D8Q1H0	DJ-1/PfpI domain-containing protein	SCHCODRAFT_108249	0	0	0	0	0	0	1	1	0	0	0	0.666667
D8Q1H2	PX domain-containing protein	SCHCODRAFT_54105	0	0	0	0	0	0	1	0	3	0	0	1.33333
D8Q1H7	Glycoside hydrolase family 18 protein	SCHCODRAFT_234329	0	0	0	2	2	1	3	4	4	0	1.66667	3.66667
D8Q1I4	Steroid 5-alpha reductase C-terminal domain-containing protein	SCHCODRAFT_67501	0	0	0	0	1	0	0	0	0	0	0.333333	0
D8Q1J2	Expressed protein	SCHCODRAFT_82058	0	2	1	3	3	3	3	3	4	1	3	3.33333
D8Q1J6	Uncharacterized protein	SCHCODRAFT_76159	0	2	1	1	1	1	0	0	0	1	1	0
D8Q1J7	Kinase-like protein	SCHCODRAFT_67511	0	0	0	0	1	0	0	0	0	0	0.333333	0
D8Q1J8	Beta-xylanase (EC 3.2.1.8)	SCHCODRAFT_15462	0	1	1	3	3	4	3	1	1	0.666667	3.33333	1.66667
D8Q1K1	Uncharacterized protein ubi::crp-6	ubi::crp-6 SCHCODRAFT_67514	2	7	6	13	13	14	8	7	9	5	13.3333	8
D8Q1K4	Dolichyl-phosphate-mannose--protein mannosyltransferase (EC 2.4.1.109)	SCHCODRAFT_67519	0	2	2	8	6	7	0	0	0	1.33333	7	0
D8Q1K6	Histone chaperone RTT106/FACT complex subunit SPT16-like middle domain-containing protein	SCHCODRAFT_67520	0	0	0	0	0	0	1	1	1	0	0	1
D8Q1L6	Enoyl reductase (ER) domain-containing protein	SCHCODRAFT_85048	0	0	1	4	5	3	0	0	0	0.333333	4	0
D8Q1L8	phosphoglucomutase (alpha-D-glucose-1,6-bisphosphate-dependent) (EC 5.4.2.2)	SCHCODRAFT_76183	8	19	20	47	46	45	25	26	26	15.6667	46	25.6667
D8Q1M4	ATP-dependent (S)-NAD(P)H-hydrate dehydratase (EC 4.2.1.93) (ATP-dependent NAD(P)HX dehydratase)	SCHCODRAFT_67540	0	3	0	7	7	7	1	2	2	1	7	1.66667
D8Q1M8	VPS9 domain-containing protein	SCHCODRAFT_67546	0	0	0	1	0	0	0	3	2	0	0.333333	1.66667
D8Q1N7	Uncharacterized protein	SCHCODRAFT_234367	0	0	0	2	3	2	1	1	2	0	2.33333	1.33333
D8Q1P2	Nitrogen regulatory protein areA GATA-like domain-containing protein	SCHCODRAFT_256944	0	0	0	0	0	0	2	1	3	0	0	2
D8Q1P7	Uncharacterized protein	SCHCODRAFT_256946	3	7	6	9	9	8	9	7	12	5.33333	8.66667	9.33333
D8Q1Q8	Histidine kinase	SCHCODRAFT_269982	0	0	0	0	0	0	0	0	1	0	0	0.333333
D8Q1Q9	RanBD1 domain-containing protein	SCHCODRAFT_108333	0	0	0	0	0	0	7	7	7	0	0	7
D8Q1R5	Uncharacterized protein	SCHCODRAFT_67573	0	0	0	3	2	3	2	1	4	0	2.66667	2.33333
D8Q1R7	Enoyl reductase (ER) domain-containing protein	SCHCODRAFT_53670	0	1	1	3	0	2	0	1	1	0.666667	1.66667	0.666667
D8Q1U5	60S ribosomal protein L11	SCHCODRAFT_76226	1	3	3	7	7	6	1	1	1	2.33333	6.66667	1
D8Q1V2	Major facilitator superfamily (MFS) profile domain-containing protein	SCHCODRAFT_108374	0	0	0	0	0	0	1	0	1	0	0	0.666667
D8Q1X2	K Homology domain-containing protein	SCHCODRAFT_35025	0	1	0	0	0	0	8	10	9	0.333333	0	9
D8Q1X7	UBX domain-containing protein	SCHCODRAFT_67608	0	0	0	3	3	1	0	0	0	0	2.33333	0
D8Q1Z5	Clathrin-coated vesicle protein	SCHCODRAFT_53770	0	0	0	1	1	1	0	0	0	0	1	0
D8Q1Z7	Carrier domain-containing protein	SCHCODRAFT_67624	0	0	0	0	0	0	0	1	0	0	0	0.333333
D8Q213	Glycoside hydrolase family 5 protein	SCHCODRAFT_32888	0	0	0	5	3	4	0	1	1	0	4	0.666667
D8Q214	CAP-Gly domain-containing protein	SCHCODRAFT_76272	0	1	1	1	2	2	5	4	3	0.666667	1.66667	4
D8Q215	Cell division cycle protein 48	SCHCODRAFT_85085	1	24	26	44	48	43	11	14	16	17	45	13.6667
D8Q220	ATP synthase subunit 4	SCHCODRAFT_67637	0	1	3	11	12	10	10	12	13	1.33333	11	11.6667
D8Q224	SMP-30/Gluconolactonase/LRE-like region domain-containing protein	SCHCODRAFT_53750	0	1	2	0	0	0	1	0	1	1	0	0.666667
D8Q226	Glycerol-3-phosphate dehydrogenase [NAD(+)] (EC 1.1.1.8)	SCHCODRAFT_54510	0	0	0	8	7	9	8	11	8	0	8	9
D8Q227	HAD-like protein	SCHCODRAFT_37473	1	6	5	10	10	11	13	13	14	4	10.3333	13.3333
D8Q239	Lipid droplet-associated perilipin protein	SCHCODRAFT_11112	0	0	0	21	19	20	11	12	12	0	20	11.6667
D8Q242	RNA helicase (EC 3.6.4.13)	SCHCODRAFT_82121	0	0	0	0	0	1	0	0	0	0	0.333333	0
D8Q243	Uncharacterized protein	SCHCODRAFT_76297	0	0	0	4	4	4	2	0	0	0	4	0.666667
D8Q248	chitin deacetylase (EC 3.5.1.41)	SCHCODRAFT_234473	0	2	1	4	4	3	1	0	1	1	3.66667	0.666667
D8Q264	P-loop containing nucleoside triphosphate hydrolase protein	SCHCODRAFT_54163	0	0	0	0	1	1	0	0	0	0	0.666667	0
D8Q265	Agmatinase	SCHCODRAFT_85095	0	0	0	3	2	1	4	5	5	0	2	4.66667
D8Q267	Thioredoxin domain-containing protein	SCHCODRAFT_38664	0	0	0	0	0	0	8	5	9	0	0	7.33333
D8Q270	Uncharacterized protein	SCHCODRAFT_27681	0	0	0	9	7	7	9	8	9	0	7.66667	8.66667
D8Q274	Yeast cell wall synthesis Kre9/Knh1-like N-terminal domain-containing protein	SCHCODRAFT_67662	0	1	1	1	1	1	0	0	0	0.666667	1	0
D8Q275	GMC oxidoreductase	SCHCODRAFT_67663	0	0	0	5	4	2	5	6	7	0	3.66667	6
D8Q279	Mannose-6-phosphate isomerase (EC 5.3.1.8)	SCHCODRAFT_54767	0	0	0	3	3	3	2	2	2	0	3	2
D8Q280	4-aminobutyrate aminotransferase	SCHCODRAFT_82131	0	7	7	12	12	13	0	0	0	4.66667	12.3333	0
D8Q281	Aminotransferase class V domain-containing protein	SCHCODRAFT_67670	0	2	2	1	1	1	0	0	0	1.33333	1	0
D8Q282	Exoribonuclease phosphorolytic domain-containing protein	SCHCODRAFT_76318	0	1	1	0	0	0	0	0	0	0.666667	0	0
D8Q287	dolichyl-diphosphooligosaccharide--protein glycotransferase (EC 2.4.99.18)	SCHCODRAFT_15576	0	1	1	3	4	4	0	0	0	0.666667	3.66667	0
D8Q297	(2E,6E)-farnesyl diphosphate synthase (EC 2.5.1.1) (EC 2.5.1.10) (Dimethylallyltranstransferase) (Farnesyl diphosphate synthase) (Geranyltranstransferase)	SCHCODRAFT_76328	1	6	5	6	6	6	4	5	3	4	6	4
D8Q298	precorrin-2 dehydrogenase (EC 1.3.1.76)	SCHCODRAFT_42377	0	0	0	1	0	0	0	0	0	0	0.333333	0
D8Q2A4	VPS10 domain-containing protein	SCHCODRAFT_76333	0	5	5	2	0	3	0	0	0	3.33333	1.66667	0
D8Q2B1	Uncharacterized protein	SCHCODRAFT_234517	0	0	0	0	0	0	1	1	1	0	0	1
D8Q2B4	Dipeptidyl aminopeptidase	SCHCODRAFT_82141	0	1	1	2	2	0	1	0	2	0.666667	1.33333	1
D8Q2B9	Dynamin protein dnm1	SCHCODRAFT_53713	0	0	0	0	2	2	1	3	2	0	1.33333	2
D8Q2C6	Cytidine deaminase (EC 3.5.4.5) (Cytidine aminohydrolase)	SCHCODRAFT_85109	1	2	2	2	3	3	5	5	5	1.66667	2.66667	5
D8Q2F1	Cytochrome P450	SCHCODRAFT_67701	0	0	0	1	2	1	0	0	0	0	1.33333	0
D8Q2G0	Drebrin-like protein	SCHCODRAFT_82145	0	0	0	4	5	4	7	9	8	0	4.33333	8
D8Q2H0	Phosphoribosylaminoimidazole carboxylase (EC 4.1.1.21)	SCHCODRAFT_76354	0	1	1	2	2	2	0	0	0	0.666667	2	0
D8Q2H1	Expressed protein	SCHCODRAFT_85112	0	0	1	1	1	0	0	0	0	0.333333	0.666667	0
D8Q2H3	NAD-dependent epimerase/dehydratase domain-containing protein	SCHCODRAFT_53882	0	1	1	3	3	2	0	0	0	0.666667	2.66667	0
D8Q2J7	Fe2OG dioxygenase domain-containing protein	SCHCODRAFT_67045	0	0	0	6	8	8	0	0	0	0	7.33333	0
D8Q2K2	Expressed protein	SCHCODRAFT_84896	0	1	1	1	2	2	2	2	2	0.666667	1.66667	2
D8Q2N7	Transcription factor TFIIIC triple barrel domain-containing protein	SCHCODRAFT_256707	0	0	0	0	0	0	1	2	2	0	0	1.66667
D8Q2P7	Thiolase	SCHCODRAFT_75718	1	4	5	7	6	7	1	1	2	3.33333	6.66667	1.33333
D8Q2R5	Ribosomal protein L37	SCHCODRAFT_10910	0	2	0	3	3	3	0	0	0	0.666667	3	0
D8Q2T6	dTMP kinase (EC 2.7.4.9)	SCHCODRAFT_233884	0	0	0	1	1	1	1	2	0	0	1	1
D8Q2V6	NmrA-like domain-containing protein	SCHCODRAFT_233902	0	0	0	1	3	2	2	5	4	0	2	3.66667
D8Q2X2	DUF1772 domain-containing protein	SCHCODRAFT_107630	0	0	0	2	1	2	0	1	2	0	1.66667	1
D8Q2X3	Endoplasmic reticulum junction formation protein lunapark	SCHCODRAFT_256732	0	0	0	1	1	0	1	1	1	0	0.666667	1
D8Q2X5	Ribonuclease T(1)	SCHCODRAFT_54661	0	2	2	1	1	0	1	1	1	1.33333	0.666667	1
D8Q2X8	Uncharacterized protein	SCHCODRAFT_10920	0	2	1	3	3	1	6	10	11	1	2.33333	9
D8Q2Y3	Sm domain-containing protein	SCHCODRAFT_67091	0	0	1	3	3	4	0	1	1	0.333333	3.33333	0.666667
D8Q2Y4	Tetratricopeptide SHNi-TPR domain-containing protein	SCHCODRAFT_233924	0	0	0	0	0	0	2	1	2	0	0	1.66667
D8Q305	F-box domain-containing protein	SCHCODRAFT_107662	0	0	0	0	1	1	0	0	0	0	0.666667	0
D8Q308	Transmembrane proteins 14C-domain-containing protein	SCHCODRAFT_54572	0	0	0	0	0	0	1	1	1	0	0	1
D8Q322	ATP synthase subunit alpha	SCHCODRAFT_75760	2	9	10	30	29	30	6	8	10	7	29.6667	8
D8Q335	glutamate-5-semialdehyde dehydrogenase (EC 1.2.1.41)	SCHCODRAFT_54944	0	3	3	2	4	3	1	1	2	2	3	1.33333
D8Q336	Protein-L-isoaspartate O-methyltransferase (EC 2.1.1.77)	SCHCODRAFT_53899	0	0	0	1	1	1	2	2	2	0	1	2
D8Q350	Uncharacterized protein	SCHCODRAFT_256749	0	0	0	1	1	2	0	0	0	0	1.33333	0
D8Q355	U2A'/phosphoprotein 32 family A C-terminal domain-containing protein	SCHCODRAFT_53702	0	0	0	1	0	0	0	0	0	0	0.333333	0
D8Q363	Proteophosphoglycan ppg4	SCHCODRAFT_107719	0	0	0	0	0	0	1	1	1	0	0	1
D8Q367	Protein kinase regulator	SCHCODRAFT_107723	0	0	0	0	0	0	0	0	2	0	0	0.666667
D8Q372	V-type proton ATPase subunit G	SCHCODRAFT_15202	0	0	0	2	2	2	0	0	0	0	2	0
D8Q378	Glycoside hydrolase family 13 protein	SCHCODRAFT_67134	1	8	10	24	26	21	1	3	2	6.33333	23.6667	2
D8Q382	RuvB-like helicase (EC 3.6.4.12)	SCHCODRAFT_84929	0	0	0	9	9	9	0	0	1	0	9	0.333333
D8Q383	40S ribosomal protein S15	SCHCODRAFT_15209	1	3	2	5	4	2	1	0	0	2	3.66667	0.333333
D8Q384	60S acidic ribosomal protein P2	SCHCODRAFT_75798	0	4	5	10	10	9	8	8	7	3	9.66667	7.66667
D8Q3A2	Mitochondrial import inner membrane translocase subunit TIM50	SCHCODRAFT_84933	0	0	0	1	1	1	0	0	0	0	1	0
D8Q3A4	Thiolase-like protein	SCHCODRAFT_67156	0	1	2	2	2	2	0	0	0	1	2	0
D8Q3A5	Tryptophan synthase (EC 4.2.1.20)	SCHCODRAFT_75810	0	0	0	8	7	7	0	0	0	0	7.33333	0
D8Q3A6	Nuclear pore protein	SCHCODRAFT_75814	0	0	0	3	3	1	0	0	0	0	2.33333	0
D8Q3A7	Peptidase M16 N-terminal domain-containing protein	SCHCODRAFT_81911	1	2	1	10	11	10	5	9	5	1.33333	10.3333	6.33333
D8Q3C4	guanylate kinase (EC 2.7.4.8)	SCHCODRAFT_67167	0	0	0	2	2	2	1	1	2	0	2	1.33333
D8Q3C8	Transcription initiation factor TFIID subunit 10	SCHCODRAFT_81914	0	0	0	0	0	0	3	4	5	0	0	4
D8Q3D1	GOLD domain-containing protein	SCHCODRAFT_75828	0	1	1	2	1	1	0	0	0	0.666667	1.33333	0
D8Q3D4	Vacuolar ATP synthase subunit E	SCHCODRAFT_67179	0	0	0	7	7	8	0	1	0	0	7.33333	0.333333
D8Q3D5	Actin filament-coating protein tropomyosin	SCHCODRAFT_81917	0	0	0	4	3	4	0	1	1	0	3.66667	0.666667
D8Q3D6	Expressed protein	SCHCODRAFT_67183	0	1	1	0	0	0	2	4	5	0.666667	0	3.66667
D8Q3E0	Amidase domain-containing protein	SCHCODRAFT_234024	0	0	0	0	0	0	2	1	2	0	0	1.66667
D8Q3F0	Programmed cell death protein 2 C-terminal domain-containing protein	SCHCODRAFT_54788	0	0	0	0	0	0	1	0	2	0	0	1
D8Q3F4	GDP/GTP exchange factor Sec2 N-terminal domain-containing protein	SCHCODRAFT_107805	0	0	0	0	0	0	2	1	2	0	0	1.66667
D8Q3G1	Elongin-C	SCHCODRAFT_107813	0	0	0	1	1	1	0	0	0	0	1	0
D8Q3G2	alanine--glyoxylate transaminase (EC 2.6.1.44)	SCHCODRAFT_10951	1	2	2	6	7	6	0	0	0	1.66667	6.33333	0
D8Q3G3	Proteasome subunit beta	SCHCODRAFT_53922	2	5	3	11	13	12	3	3	4	3.33333	12	3.33333
D8Q3G4	Glycoside hydrolase family 92 protein	SCHCODRAFT_107816	0	0	0	2	4	4	7	7	6	0	3.33333	6.66667
D8Q3G5	Cytochrome c domain-containing protein	SCHCODRAFT_15241	0	6	6	11	11	12	3	4	4	4	11.3333	3.66667
D8Q3I0	Ubiquitin carboxyl-terminal hydrolase (EC 3.4.19.12)	SCHCODRAFT_75857	0	0	1	1	1	2	7	8	10	0.333333	1.33333	8.33333
D8Q3J6	Flavodoxin-like domain-containing protein	SCHCODRAFT_75868	0	4	4	19	16	16	0	1	0	2.66667	17	0.333333
D8Q3J7	Glycopeptide	SCHCODRAFT_54427	0	0	0	1	0	0	1	1	1	0	0.333333	1
D8Q3K4	Pyruvate carboxylase (EC 6.4.1.1)	SCHCODRAFT_75872	2	14	17	60	58	54	20	21	20	11	57.3333	20.3333
D8Q3L7	Clathrin heavy chain	SCHCODRAFT_75880	0	0	0	39	38	31	1	5	4	0	36	3.33333
D8Q3L8	Gfo/Idh/MocA-like oxidoreductase N-terminal domain-containing protein	SCHCODRAFT_54187	0	2	4	2	3	3	0	0	0	2	2.66667	0
D8Q3L9	Actin-related protein	SCHCODRAFT_81938	0	0	0	1	2	0	0	0	0	0	1	0
D8Q3N1	EF-hand domain-containing protein	SCHCODRAFT_107881	0	0	0	0	0	1	0	0	0	0	0.333333	0
D8Q3N4	Amine oxidase (EC 1.4.3.-)	SCHCODRAFT_67238	2	6	7	7	7	9	3	5	4	5	7.66667	4
D8Q3N5	Glycoside hydrolase family 105 protein	SCHCODRAFT_81943	0	1	0	2	4	4	4	4	4	0.333333	3.33333	4
D8Q3N6	Phosphomannomutase (EC 5.4.2.8)	SCHCODRAFT_67243	1	2	3	8	9	8	2	1	2	2	8.33333	1.66667
D8Q3P4	NADP-dependent oxidoreductase domain-containing protein	SCHCODRAFT_55322	4	7	6	20	20	18	0	1	1	5.66667	19.3333	0.666667
D8Q3P7	SsuA/THI5-like domain-containing protein	SCHCODRAFT_15608	0	1	2	2	4	4	4	6	5	1	3.33333	5
D8Q3P8	Uncharacterized protein	SCHCODRAFT_55233	0	0	1	1	1	1	0	0	0	0.333333	1	0
D8Q3Q3	SHSP domain-containing protein	SCHCODRAFT_85119	2	4	5	9	9	8	6	6	5	3.66667	8.66667	5.66667
D8Q3Q5	Tyrosine specific protein phosphatases domain-containing protein	SCHCODRAFT_82158	0	0	0	8	6	9	0	1	1	0	7.66667	0.666667
D8Q3Q7	Expressed protein	SCHCODRAFT_82159	0	0	0	0	0	0	1	1	1	0	0	1
D8Q3Q9	beta-galactosidase (EC 3.2.1.23)	SCHCODRAFT_234584	0	1	2	10	6	6	7	9	8	1	7.33333	8
D8Q3S2	Eukaryotic translation initiation factor 3 30 kDa subunit	SCHCODRAFT_108645	0	0	1	3	2	1	5	6	7	0.333333	2	6
D8Q3S3	F-actin-capping protein subunit beta	SCHCODRAFT_82165	0	0	0	3	4	3	0	0	0	0	3.33333	0
D8Q3S4	J domain-containing protein	SCHCODRAFT_76384	0	0	0	2	2	1	0	0	0	0	1.66667	0
D8Q3T5	Enoyl-CoA hydratase	SCHCODRAFT_55212	0	1	0	4	5	3	0	0	0	0.333333	4	0
D8Q3U1	Uncharacterized protein	SCHCODRAFT_67749	0	1	1	3	3	2	3	4	4	0.666667	2.66667	3.66667
D8Q3U2	Thioredoxin domain-containing protein	SCHCODRAFT_67750	0	2	2	7	7	8	11	9	12	1.33333	7.33333	10.6667
D8Q3U7	Nucleoporin Nup54 alpha-helical domain-containing protein	SCHCODRAFT_85133	0	0	0	0	0	0	1	4	2	0	0	2.33333
D8Q3V0	Uncharacterized protein	SCHCODRAFT_55038	0	0	0	1	0	1	2	3	2	0	0.666667	2.33333
D8Q3V1	Uncharacterized protein	SCHCODRAFT_234614	0	0	0	1	1	1	0	0	0	0	1	0
D8Q3V4	Zn(2)-C6 fungal-type domain-containing protein	SCHCODRAFT_76401	0	0	0	0	1	1	0	0	0	0	0.666667	0
D8Q3V5	PH domain-containing protein	SCHCODRAFT_257055	0	0	0	4	5	5	0	1	0	0	4.66667	0.333333
D8Q3V6	ACB domain-containing protein	SCHCODRAFT_56010	0	0	0	6	4	5	7	9	9	0	5	8.33333
D8Q3V8	SPX domain-containing protein	SCHCODRAFT_82180	0	0	0	2	3	1	0	0	0	0	2	0
D8Q3W9	ATP-dependent RNA helicase DBP5	SCHCODRAFT_76407	0	0	0	4	4	3	0	0	0	0	3.66667	0
D8Q3X0	Fatty acid synthase subunit alpha (EC 1.1.1.100) (EC 2.3.1.86)	SCHCODRAFT_82184	3	18	19	71	71	76	0	4	2	13.3333	72.6667	2
D8Q3X5	C2H2-type domain-containing protein	SCHCODRAFT_85141	0	0	0	0	0	0	1	2	1	0	0	1.33333
D8Q3X9	Peptidyl-prolyl cis-trans isomerase (PPIase) (EC 5.2.1.8)	SCHCODRAFT_67770	0	0	0	3	3	3	0	0	1	0	3	0.333333
D8Q408	Peptidase S53 domain-containing protein	SCHCODRAFT_76427	0	1	0	1	1	1	1	1	1	0.333333	1	1
D8Q410	Peptidase S53 domain-containing protein	SCHCODRAFT_76433	0	0	0	0	2	1	0	0	2	0	1	0.666667
D8Q421	DNA-directed RNA polymerases I, II, and III subunit RPABC1	SCHCODRAFT_55942	0	0	0	1	1	0	0	0	0	0	0.666667	0
D8Q423	Translocon-associated protein subunit alpha	SCHCODRAFT_67794	0	0	0	2	2	1	0	0	0	0	1.66667	0
D8Q439	Glycoside hydrolase family 5 protein	SCHCODRAFT_40122	0	0	0	0	0	0	0	2	2	0	0	1.33333
D8Q443	Serine/threonine-protein phosphatase (EC 3.1.3.16)	SCHCODRAFT_76460	1	2	5	8	9	9	1	4	1	2.66667	8.66667	2
D8Q444	T-complex protein 1 subunit epsilon (CCT-epsilon)	SCHCODRAFT_67818	0	0	0	18	16	16	1	2	1	0	16.6667	1.33333
D8Q446	Proteasome subunit beta	SCHCODRAFT_15691	1	2	2	9	9	8	3	4	4	1.66667	8.66667	3.66667
D8Q449	methionine--tRNA ligase (EC 6.1.1.10) (Methionyl-tRNA synthetase)	SCHCODRAFT_67821	0	3	5	9	11	9	0	0	0	2.66667	9.66667	0
D8Q458	Exportin-T (Exportin(tRNA)) (tRNA exportin)	SCHCODRAFT_76467	0	0	0	6	4	6	0	0	0	0	5.33333	0
D8Q468	Cullin family profile domain-containing protein	SCHCODRAFT_257095	0	0	0	1	3	2	0	0	0	0	2	0
D8Q470	Coatomer subunit beta (Beta-coat protein)	SCHCODRAFT_55550	0	0	0	6	5	6	0	0	0	0	5.66667	0
D8Q478	Glycoside hydrolase family 13 protein	SCHCODRAFT_108800	0	1	0	5	4	4	0	0	0	0.333333	4.33333	0
D8Q482	Importin N-terminal domain-containing protein	SCHCODRAFT_76491	0	0	0	13	11	15	4	7	7	0	13	6
D8Q486	Oxalate oxidase	SCHCODRAFT_15706	0	5	5	14	13	13	10	10	11	3.33333	13.3333	10.3333
D8Q493	Uncharacterized protein	SCHCODRAFT_67852	0	0	0	0	1	0	0	1	1	0	0.333333	0.666667
D8Q496	Thioredoxin domain-containing protein	SCHCODRAFT_67855	0	5	7	10	9	11	15	12	13	4	10	13.3333
D8Q498	Uncharacterized protein	SCHCODRAFT_257107	1	0	1	0	0	0	0	0	0	0.666667	0	0
D8Q499	non-reducing end alpha-L-arabinofuranosidase (EC 3.2.1.55)	SCHCODRAFT_108819	0	0	0	0	0	1	1	1	0	0	0.333333	0.666667
D8Q4A6	Agenet-like domain-containing protein	SCHCODRAFT_108825	0	0	0	0	0	0	1	1	1	0	0	1
D8Q4B0	Methyltransferase type 11 domain-containing protein	SCHCODRAFT_55787	0	0	1	0	0	0	0	0	0	0.333333	0	0
D8Q4B9	Peptidase C14 caspase domain-containing protein	SCHCODRAFT_67867	0	1	1	0	1	0	0	0	0	0.666667	0.333333	0
D8Q4D5	chitin deacetylase (EC 3.5.1.41)	SCHCODRAFT_76530	0	0	0	7	7	7	9	8	8	0	7	8.33333
D8Q4E6	Rieske domain-containing protein	SCHCODRAFT_82230	4	12	13	22	23	21	1	1	1	9.66667	22	1
D8Q4F2	AB hydrolase-1 domain-containing protein	SCHCODRAFT_85175	0	2	1	9	10	11	0	0	0	1	10	0
D8Q4F6	6-phosphofructo-2-kinase domain-containing protein	SCHCODRAFT_55543	0	0	0	3	3	2	0	0	0	0	2.66667	0
D8Q4F7	Peroxisomal hydratase-dehydrogenase-epimerase	SCHCODRAFT_67901	0	2	2	17	13	14	2	2	4	1.33333	14.6667	2.66667
D8Q4F9	Cytoplasmic protein	SCHCODRAFT_67905	0	0	0	8	9	8	0	1	0	0	8.33333	0.333333
D8Q4G0	tRNA-splicing endonuclease subunit Sen15 domain-containing protein	SCHCODRAFT_15741	0	0	0	0	0	0	0	0	1	0	0	0.333333
D8Q4G9	Pyruvate decarboxylase	SCHCODRAFT_76560	0	2	2	8	8	12	0	1	0	1.33333	9.33333	0.333333
D8Q4H4	Steroid 5-alpha reductase C-terminal domain-containing protein	SCHCODRAFT_67919	0	0	0	1	2	2	0	0	0	0	1.66667	0
D8Q4H7	Uncharacterized protein	SCHCODRAFT_85185	0	0	0	1	2	1	4	5	4	0	1.33333	4.33333
D8Q4I6	ZIP-like iron-zinc transporter	SCHCODRAFT_55553	0	1	0	2	2	3	0	0	0	0.333333	2.33333	0
D8Q4J4	Ras-like protein	SCHCODRAFT_67931	0	0	0	10	12	10	2	2	4	0	10.6667	2.66667
D8Q4J7	Pesticidal crystal protein cry6Aa	SCHCODRAFT_82248	0	1	1	2	2	2	2	2	2	0.666667	2	2
D8Q4J8	Tc toxin complex TcA C-terminal TcB-binding domain-containing protein	SCHCODRAFT_56057	0	1	1	1	1	1	2	1	2	0.666667	1	1.66667
D8Q4K0	DUF1295-domain-containing protein	SCHCODRAFT_67937	0	2	1	5	6	6	0	0	0	1	5.66667	0
D8Q4K5	NAD-dependent epimerase/dehydratase domain-containing protein	SCHCODRAFT_82251	0	0	0	1	1	1	0	0	0	0	1	0
D8Q4K7	Actin-related protein Arp3	SCHCODRAFT_76587	0	1	0	11	10	11	1	1	1	0.333333	10.6667	1
D8Q4M0	Carbohydrate-binding module family 13 protein	SCHCODRAFT_108929	3	3	4	4	4	4	4	4	4	3.33333	4	4
D8Q4M2	DUF1479-domain-containing protein	SCHCODRAFT_85189	0	0	1	4	2	3	0	1	1	0.333333	3	0.666667
D8Q4M6	RRM domain-containing protein	SCHCODRAFT_85193	0	0	0	0	1	1	2	1	1	0	0.666667	1.33333
D8Q4N2	Uncharacterized protein	SCHCODRAFT_55834	0	1	1	2	2	2	2	1	2	0.666667	2	1.66667
D8Q4P8	Phosphoglycerate mutase-like protein	SCHCODRAFT_234831	0	1	2	0	1	1	0	1	0	1	0.666667	0.333333
D8Q4P9	Cytochrome c domain-containing protein	SCHCODRAFT_85197	0	3	3	5	5	5	0	0	0	2	5	0
D8Q4Q3	homocitrate synthase (EC 2.3.3.14)	SCHCODRAFT_55644	0	0	0	4	4	6	0	1	0	0	4.66667	0.333333
D8Q4R0	Transketolase-like pyrimidine-binding domain-containing protein	SCHCODRAFT_82266	7	15	14	41	39	42	17	18	17	12	40.6667	17.3333
D8Q4R2	Mannitol-1-phosphate 5-dehydrogenase (EC 1.1.1.17)	SCHCODRAFT_67985	0	0	0	1	4	1	0	0	0	0	2	0
D8Q4R6	Uncharacterized protein	SCHCODRAFT_82269	0	0	0	15	13	17	15	16	16	0	15	15.6667
D8Q4S9	Uncharacterized protein	SCHCODRAFT_257176	1	1	1	1	1	1	1	1	1	1	1	1
D8Q4T0	Protein arginine N-methyltransferase	SCHCODRAFT_76641	0	1	1	1	0	0	0	0	0	0.666667	0.333333	0
D8Q4T4	Uncharacterized protein	SCHCODRAFT_234855	0	0	0	1	1	1	0	0	0	0	1	0
D8Q4T7	NmrA-like domain-containing protein	SCHCODRAFT_257178	0	1	1	1	0	0	0	0	0	0.666667	0.333333	0
D8Q4U0	Phospholipase/carboxylesterase/thioesterase domain-containing protein	SCHCODRAFT_68004	0	0	0	1	1	1	0	2	2	0	1	1.33333
D8Q4U2	SCP2 domain-containing protein	SCHCODRAFT_15795	0	0	0	2	1	2	1	4	3	0	1.66667	2.66667
D8Q4U3	Enoyl reductase (ER) domain-containing protein	SCHCODRAFT_68008	0	2	1	3	2	3	1	1	2	1	2.66667	1.33333
D8Q4V9	Dynamin GTPase	SCHCODRAFT_15798	0	0	0	1	0	0	0	0	1	0	0.333333	0.333333
D8Q4W0	Aldolase	SCHCODRAFT_82277	0	1	1	3	4	5	3	3	4	0.666667	4	3.33333
D8Q4Y6	Glycoside hydrolase family 3 protein	SCHCODRAFT_76670	0	1	0	4	4	5	0	1	0	0.333333	4.33333	0.333333
D8Q501	Translocon Sec61/SecY plug domain-containing protein	SCHCODRAFT_234899	0	0	0	3	4	4	0	1	1	0	3.66667	0.666667
D8Q508	Glutamate decarboxylase (EC 4.1.1.15)	SCHCODRAFT_76684	2	7	6	15	16	15	5	7	7	5	15.3333	6.33333
D8Q511	Glycoside hydrolase family 5 protein	SCHCODRAFT_76686	0	0	0	0	0	0	0	1	1	0	0	0.666667
D8Q521	Expressed protein	SCHCODRAFT_82290	0	0	1	3	1	1	0	1	1	0.333333	1.66667	0.666667
D8Q522	SH3 domain-containing protein	SCHCODRAFT_68054	0	0	0	1	0	1	1	3	3	0	0.666667	2.33333
D8Q525	Citrate synthase	SCHCODRAFT_82292	3	8	9	25	21	22	2	2	2	6.66667	22.6667	2
D8Q527	WW domain-containing protein	SCHCODRAFT_234922	0	0	0	0	0	0	2	1	1	0	0	1.33333
D8Q528	ATP phosphoribosyltransferase (EC 2.4.2.17)	SCHCODRAFT_15826	0	0	2	4	3	5	0	0	0	0.666667	4	0
D8Q529	Cytochrome c oxidase subunit	SCHCODRAFT_85217	0	0	0	1	2	0	2	2	2	0	1	2
D8Q536	Obg-like ATPase 1	SCHCODRAFT_76703	0	0	0	10	10	10	0	0	0	0	10	0
D8Q543	Rhodanese domain-containing protein	SCHCODRAFT_55437	0	0	0	0	0	0	1	2	1	0	0	1.33333
D8Q552	CAAX prenyl protease (EC 3.4.24.84)	SCHCODRAFT_76708	0	0	0	1	1	1	0	0	0	0	1	0
D8Q554	NmrA-like domain-containing protein	SCHCODRAFT_234935	0	3	4	4	4	4	5	5	5	2.33333	4	5
D8Q559	Peptidase S9 prolyl oligopeptidase catalytic domain-containing protein	SCHCODRAFT_40905	0	1	2	3	2	2	0	0	0	1	2.33333	0
D8Q560	DEAD-domain-containing protein	SCHCODRAFT_82297	0	0	0	4	4	4	0	0	0	0	4	0
D8Q563	CsbD-like domain-containing protein	SCHCODRAFT_109116	0	0	0	0	0	0	4	3	3	0	0	3.33333
D8Q565	N-acetyltransferase domain-containing protein	SCHCODRAFT_257214	0	0	0	1	1	1	0	0	0	0	1	0
D8Q569	Mago nashi protein	SCHCODRAFT_55511	0	1	1	5	5	4	0	0	0	0.666667	4.66667	0
D8Q571	Nucleoporin Nup159/Nup146 N-terminal domain-containing protein	SCHCODRAFT_257218	0	0	0	0	1	1	0	0	0	0	0.666667	0
D8Q572	SH3 domain-containing protein	SCHCODRAFT_234944	0	0	0	0	0	0	2	3	3	0	0	2.66667
D8Q577	J domain-containing protein	SCHCODRAFT_36293	0	0	0	4	6	7	2	0	0	0	5.66667	0.666667
D8Q579	FAD-binding domain-containing protein	SCHCODRAFT_55621	0	0	0	1	0	0	0	0	0	0	0.333333	0
D8Q580	PITH domain-containing protein	SCHCODRAFT_85223	0	1	1	1	1	1	3	2	1	0.666667	1	2
D8Q588	Expressed protein	SCHCODRAFT_85227	0	0	0	0	1	0	1	1	1	0	0.333333	1
D8Q589	Pesticidal crystal protein cry6Aa	SCHCODRAFT_76730	1	1	1	2	2	2	1	2	2	1	2	1.66667
D8Q594	Regulator of volume decrease after cellular swelling-domain-containing protein	SCHCODRAFT_82308	0	0	0	0	0	0	1	2	1	0	0	1.33333
D8Q599	Uncharacterized protein	SCHCODRAFT_109149	0	1	1	1	0	1	0	0	0	0.666667	0.666667	0
D8Q5A5	Oxidoreductase molybdopterin-binding domain-containing protein	SCHCODRAFT_55369	0	0	0	1	1	1	0	0	0	0	1	0
D8Q5B0	Cyanate hydratase (Cyanase) (EC 4.2.1.104) (Cyanate hydrolase) (Cyanate lyase)	cyn1 SCHCODRAFT_85234	0	0	0	7	6	8	3	6	5	0	7	4.66667
D8Q5B7	DUF1748-domain-containing protein	SCHCODRAFT_55034	0	0	0	3	3	3	1	1	1	0	3	1
D8Q5B8	FAD/NAD(P)-binding domain-containing protein	SCHCODRAFT_68110	1	6	5	20	16	18	1	5	4	4	18	3.33333
D8Q5D5	Glycoside hydrolase family 17 protein	SCHCODRAFT_28118	0	1	0	2	2	3	1	1	1	0.333333	2.33333	1
D8Q5D7	Ketol-acid reductoisomerase, mitochondrial (EC 1.1.1.86) (Acetohydroxy-acid reductoisomerase) (Alpha-keto-beta-hydroxylacyl reductoisomerase)	SCHCODRAFT_82317	1	4	3	13	12	14	1	3	4	2.66667	13	2.66667
D8Q5F0	NAD(P)-binding protein	SCHCODRAFT_109198	0	0	0	0	0	0	2	1	2	0	0	1.66667
D8Q5H1	Copper transport protein	SCHCODRAFT_55485	0	0	0	1	1	2	0	1	1	0	1.33333	0.666667
D8Q5H2	FAD-binding FR-type domain-containing protein	SCHCODRAFT_55579	0	0	0	2	1	0	1	0	0	0	1	0.333333
D8Q5H7	PLP-dependent transferase	SCHCODRAFT_15883	18	27	24	33	34	35	14	21	21	23	34	18.6667
D8Q5H8	ATP-dependent 6-phosphofructokinase (ATP-PFK) (Phosphofructokinase) (EC 2.7.1.11) (Phosphohexokinase)	SCHCODRAFT_82322	0	0	2	17	16	14	0	0	0	0.666667	15.6667	0
D8Q5J0	Uncharacterized protein	SCHCODRAFT_55142	0	0	0	1	2	2	0	1	1	0	1.66667	0.666667
D8Q5J2	Uncharacterized protein	SCHCODRAFT_235029	0	0	0	0	0	0	0	2	1	0	0	1
D8Q5J3	ADP-ribose 1''-phosphate phosphatase (EC 3.1.3.84)	SCHCODRAFT_55504	0	0	0	1	1	2	1	1	1	0	1.33333	1
D8Q5J7	GATA-type domain-containing protein	SCHCODRAFT_257247	0	0	0	0	0	1	0	1	2	0	0.333333	1
D8Q5J9	Endo-beta-1,4-glucanase D (Endoglucanase D) (EC 3.2.1.4) (Carboxymethylcellulase D) (Cellulase D)	SCHCODRAFT_82329	0	0	0	0	0	0	1	1	1	0	0	1
D8Q5K1	FAD-binding domain-containing protein	SCHCODRAFT_109244	0	0	0	0	1	0	0	0	0	0	0.333333	0
D8Q5K7	Uncharacterized protein	SCHCODRAFT_68145	0	2	2	5	5	4	0	3	3	1.33333	4.66667	2
D8Q5K8	Dienelactone hydrolase domain-containing protein	SCHCODRAFT_76790	0	1	1	3	2	4	6	8	7	0.666667	3	7
D8Q5L8	Major facilitator superfamily (MFS) profile domain-containing protein	SCHCODRAFT_68152	0	1	0	0	0	0	0	0	0	0.333333	0	0
D8Q5L9	Eukaryotic translation initiation factor 4C	SCHCODRAFT_68157	0	0	0	1	1	0	0	0	0	0	0.666667	0
D8Q5M5	Dipeptidyl-peptidase V	SCHCODRAFT_109268	0	0	1	1	0	0	0	0	0	0.333333	0.333333	0
D8Q5M9	Phosphoenolpyruvate carboxykinase (ATP) (EC 4.1.1.49)	SCHCODRAFT_15902	0	1	2	2	4	3	0	0	0	1	3	0
D8Q5N7	GMP synthase [glutamine-hydrolyzing] (EC 6.3.5.2) (GMP synthetase) (Glutamine amidotransferase)	SCHCODRAFT_76806	0	1	1	8	7	9	0	0	0	0.666667	8	0
D8Q5P5	Aminotransferase class V domain-containing protein	SCHCODRAFT_109289	0	0	0	3	1	1	0	0	0	0	1.66667	0
D8Q5Q2	Mob1/phocein	SCHCODRAFT_109296	0	1	1	1	1	1	0	0	1	0.666667	1	0.333333
D8Q5Q5	Tc toxin complex TcA C-terminal TcB-binding domain-containing protein	SCHCODRAFT_257268	0	0	0	4	3	3	3	4	3	0	3.33333	3.33333
D8Q5Q7	Pesticidal crystal protein cry6Aa	SCHCODRAFT_82345	0	1	1	0	0	1	1	1	1	0.666667	0.333333	1
D8Q5R2	MaoC-like domain-containing protein	SCHCODRAFT_235078	0	0	0	2	2	2	1	1	1	0	2	1
D8Q5R4	AB hydrolase-1 domain-containing protein	SCHCODRAFT_235079	0	1	1	2	3	2	0	0	0	0.666667	2.33333	0
D8Q5R8	NADH dehydrogenase [ubiquinone] flavoprotein 1, mitochondrial (EC 7.1.1.2)	SCHCODRAFT_257275	0	2	1	10	12	11	0	0	0	1	11	0
D8Q5S2	Erg28-like protein	SCHCODRAFT_15921	0	0	0	2	1	2	0	0	0	0	1.66667	0
D8Q5S3	FAD-binding FR-type domain-containing protein	SCHCODRAFT_235086	0	0	0	1	1	1	0	0	0	0	1	0
D8Q5S5	Carbohydrate esterase family 5 protein	SCHCODRAFT_109319	0	1	0	2	1	1	2	2	2	0.333333	1.33333	2
D8Q5S6	CS domain-containing protein	SCHCODRAFT_76836	0	0	0	0	0	0	0	1	0	0	0	0.333333
D8Q5T1	60S acidic ribosomal protein P0	SCHCODRAFT_85263	2	5	3	10	11	8	11	12	13	3.33333	9.66667	12
D8Q5U0	Enoyl reductase (ER) domain-containing protein	SCHCODRAFT_235099	0	1	0	2	2	1	0	0	0	0.333333	1.66667	0
D8Q5U4	Glycosyl hydrolase family 32 N-terminal domain-containing protein	SCHCODRAFT_109339	0	0	0	0	0	0	1	2	2	0	0	1.66667
D8Q5U5	Transcription factor domain-containing protein	SCHCODRAFT_68216	0	0	0	1	2	3	0	0	0	0	2	0
D8Q5U8	Glutathione peroxidase	SCHCODRAFT_55478	0	1	1	8	7	10	1	2	1	0.666667	8.33333	1.33333
D8Q5U9	Survival factor 1	SCHCODRAFT_85268	1	3	3	2	3	3	2	1	2	2.33333	2.66667	1.66667
D8Q5V1	Cytochrome b5 heme-binding domain-containing protein	SCHCODRAFT_68226	0	0	0	1	0	2	0	0	0	0	1	0
D8Q5V3	Endo-beta-1,4-glucanase D (Endoglucanase D) (EC 3.2.1.4) (Carboxymethylcellulase D) (Cellulase D)	SCHCODRAFT_257291	0	0	0	0	0	0	1	2	0	0	0	1
D8Q5W7	ABM domain-containing protein	SCHCODRAFT_235118	0	0	0	1	1	0	1	1	1	0	0.666667	1
D8Q5X0	NAD(P)-binding protein	SCHCODRAFT_109365	0	0	0	0	0	0	0	2	1	0	0	1
D8Q5Y0	Macrofage activating glycoprotein	SCHCODRAFT_76887	2	2	2	2	2	2	2	2	2	2	2	2
D8Q5Y7	Macrofage activating glycoprotein	SCHCODRAFT_85274	2	3	3	5	5	7	5	6	8	2.66667	5.66667	6.33333
D8Q5Z0	alpha-amylase (EC 3.2.1.1)	SCHCODRAFT_85278	0	2	3	4	3	3	5	5	5	1.66667	3.33333	5
D8Q5Z4	Phosphatidylserine decarboxylase proenzyme 2 (EC 4.1.1.65) [Cleaved into: Phosphatidylserine decarboxylase 2 beta chain; Phosphatidylserine decarboxylase 2 alpha chain]	PSD2 SCHCODRAFT_82372	0	0	0	5	5	3	1	1	1	0	4.33333	1
D8Q5Z5	C2 domain-containing protein	SCHCODRAFT_55267	0	1	1	1	3	1	0	0	0	0.666667	1.66667	0
D8Q639	Carrier domain-containing protein	SCHCODRAFT_235165	0	0	0	1	1	1	0	0	1	0	1	0.333333
D8Q652	Glycosyltransferase family 90 protein	SCHCODRAFT_76902	0	0	0	1	0	1	0	0	0	0	0.666667	0
D8Q662	TOG domain-containing protein	SCHCODRAFT_55917	0	0	0	8	8	7	0	2	3	0	7.66667	1.66667
D8Q664	Glycoside hydrolase family 31 protein	SCHCODRAFT_56509	0	0	0	0	0	1	1	3	4	0	0.333333	2.66667
D8Q666	Lysine-specific metallo-endopeptidase domain-containing protein	SCHCODRAFT_77323	1	1	0	1	2	2	5	4	3	0.666667	1.66667	4
D8Q670	Uncharacterized protein	SCHCODRAFT_110063	0	1	1	3	2	3	2	1	1	0.666667	2.66667	1.33333
D8Q674	Uncharacterized protein	SCHCODRAFT_235618	0	0	0	8	9	10	4	5	3	0	9	4
D8Q686	Phosphoinositide phospholipase C (EC 3.1.4.11)	SCHCODRAFT_82573	0	0	0	2	1	3	0	0	0	0	2	0
D8Q687	Polysaccharide lyase family 8 protein	SCHCODRAFT_235628	0	0	0	0	0	0	2	3	3	0	0	2.66667
D8Q689	MPN domain-containing protein	SCHCODRAFT_28086	0	0	1	0	0	0	0	0	0	0.333333	0	0
D8Q693	Uncharacterized protein	SCHCODRAFT_68699	0	5	6	25	24	25	0	1	2	3.66667	24.6667	1
D8Q697	Serine aminopeptidase S33 domain-containing protein	SCHCODRAFT_77337	0	0	1	0	1	2	0	0	0	0.333333	1	0
D8Q698	Uncharacterized protein	SCHCODRAFT_257557	0	0	0	5	5	4	0	0	0	0	4.66667	0
D8Q6A6	PCI domain-containing protein	SCHCODRAFT_77341	0	0	0	1	2	2	2	1	2	0	1.66667	1.66667
D8Q6B4	Defense-related protein SCP domain-containing protein	SCHCODRAFT_110106	0	0	0	1	1	1	0	1	1	0	1	0.666667
D8Q6B5	Defense-related protein SCP domain-containing protein	SCHCODRAFT_110107	0	1	1	0	0	0	1	2	2	0.666667	0	1.66667
D8Q6E5	BZIP domain-containing protein	SCHCODRAFT_110136	0	0	0	1	1	1	5	5	6	0	1	5.33333
D8Q6F5	Large ribosomal subunit protein eL34	SCHCODRAFT_68724	1	2	2	3	3	3	0	0	0	1.66667	3	0
D8Q6F9	Uncharacterized protein	SCHCODRAFT_68727	0	1	0	1	1	1	0	0	0	0.333333	1	0
D8Q6G0	Extracellular membrane protein CFEM domain-containing protein	SCHCODRAFT_82597	0	1	1	1	1	1	1	1	1	0.666667	1	1
D8Q6G1	Chitin-binding type-4 domain-containing protein	SCHCODRAFT_235685	0	0	0	0	0	1	0	0	0	0	0.333333	0
D8Q6G5	Capsular associated protein	SCHCODRAFT_77364	0	0	0	2	2	1	0	0	0	0	1.66667	0
D8Q6H3	FAD dependent oxidoreductase domain-containing protein	SCHCODRAFT_56134	0	2	3	5	4	5	0	0	0	1.66667	4.66667	0
D8Q6I5	60S ribosomal protein L31	SCHCODRAFT_68736	1	3	3	5	4	4	1	1	1	2.33333	4.33333	1
D8Q6L6	Uncharacterized protein	SCHCODRAFT_235719	0	0	0	0	0	0	8	7	6	0	0	7
D8Q6N4	Expressed protein	SCHCODRAFT_257311	0	0	0	0	0	0	0	2	1	0	0	1
D8Q6Q1	Mid2 domain-containing protein	SCHCODRAFT_235199	0	0	0	1	1	1	4	5	4	0	1	4.33333
D8Q6Q6	5-oxoprolinase	SCHCODRAFT_82383	1	6	5	13	13	14	0	0	0	4	13.3333	0
D8Q6R7	Thioredoxin domain-containing protein	SCHCODRAFT_82385	0	5	3	7	7	8	6	6	7	2.66667	7.33333	6.33333
D8Q6R8	3'(2'),5'-bisphosphate nucleotidase (EC 3.1.3.7)	SCHCODRAFT_68271	0	0	0	0	0	1	1	1	1	0	0.333333	1
D8Q6S4	Uncharacterized protein	SCHCODRAFT_76913	0	0	0	8	7	7	2	2	3	0	7.33333	2.33333
D8Q6U1	Glycoside hydrolase family 16 protein	SCHCODRAFT_68282	0	2	1	3	3	3	4	4	4	1	3	4
D8Q6U4	Phospholipase (EC 3.1.4.4)	SCHCODRAFT_56132	0	1	1	10	11	7	2	2	1	0.666667	9.33333	1.66667
D8Q6U8	Prefoldin alpha subunit	SCHCODRAFT_82396	0	0	0	1	3	1	4	6	6	0	1.66667	5.33333
D8Q6V5	xylan 1,4-beta-xylosidase (EC 3.2.1.37)	SCHCODRAFT_56648	1	4	5	6	6	6	11	12	13	3.33333	6	12
D8Q6V7	Protein LCHN	SCHCODRAFT_15993	0	0	0	1	0	1	0	0	0	0	0.666667	0
D8Q6W8	Macrofage activating glycoprotein	SCHCODRAFT_257346	0	2	2	4	3	4	4	3	3	1.33333	3.66667	3.33333
D8Q6X1	Protein kinase domain-containing protein	SCHCODRAFT_76947	0	0	0	4	4	5	0	0	0	0	4.33333	0
D8Q6X3	Uncharacterized protein	SCHCODRAFT_68313	0	0	0	1	2	1	0	0	0	0	1.33333	0
D8Q6X4	Aminopeptidase P N-terminal domain-containing protein	SCHCODRAFT_235256	0	0	0	5	6	5	2	1	2	0	5.33333	1.66667
D8Q6Y1	Eukaryotic translation initiation factor 3 subunit A (eIF3a) (Eukaryotic translation initiation factor 3 110 kDa subunit homolog) (eIF3 p110) (Translation initiation factor eIF3, p110 subunit homolog)	TIF32 SCHCODRAFT_82411	0	0	1	9	8	13	0	0	0	0.333333	10	0
D8Q6Y8	SEP-domain-containing protein	SCHCODRAFT_56909	0	0	0	1	1	1	11	12	13	0	1	12
D8Q6Y9	Expressed protein	SCHCODRAFT_85310	0	0	0	0	0	1	0	0	0	0	0.333333	0
D8Q6Z4	Exoribonuclease phosphorolytic domain-containing protein	SCHCODRAFT_16010	0	0	0	0	0	0	3	3	4	0	0	3.33333
D8Q6Z9	valine--tRNA ligase (EC 6.1.1.9) (Valyl-tRNA synthetase)	SCHCODRAFT_82414	0	5	3	18	18	15	0	0	0	2.66667	17	0
D8Q707	Pyridoxamine 5'-phosphate oxidase Alr4036 family FMN-binding domain-containing protein	SCHCODRAFT_56957	0	0	0	1	1	1	0	0	0	0	1	0
D8Q709	TauD/TfdA-like domain-containing protein	SCHCODRAFT_68337	1	5	6	14	15	13	0	0	0	4	14	0
D8Q711	Glycosyltransferase family 69 protein	SCHCODRAFT_85315	0	1	2	3	3	2	3	3	3	1	2.66667	3
D8Q713	Ornithine carbamoyltransferase	SCHCODRAFT_85316	0	3	2	3	3	2	0	0	0	1.66667	2.66667	0
D8Q714	Major facilitator superfamily (MFS) profile domain-containing protein	SCHCODRAFT_82420	0	0	0	4	5	4	1	2	1	0	4.33333	1.33333
D8Q728	Glycogen [starch] synthase (EC 2.4.1.11)	SCHCODRAFT_76992	0	0	0	16	14	15	1	3	0	0	15	1.33333
D8Q732	Septin-type G domain-containing protein	SCHCODRAFT_68355	0	2	1	21	23	24	13	12	13	1	22.6667	12.6667
D8Q733	Redoxin domain-containing protein	SCHCODRAFT_56996	0	0	0	2	2	1	3	2	2	0	1.66667	2.33333
D8Q735	BAR domain-containing protein	SCHCODRAFT_85321	0	1	1	11	14	13	5	8	8	0.666667	12.6667	7
D8Q737	ENTH domain-containing protein	SCHCODRAFT_82427	0	0	1	1	1	1	0	0	0	0.333333	1	0
D8Q750	RNA helicase (EC 3.6.4.13)	SCHCODRAFT_85325	0	0	0	4	2	3	0	0	0	0	3	0
D8Q751	Coatomer subunit delta	SCHCODRAFT_82430	0	0	0	5	5	4	1	4	3	0	4.66667	2.66667
D8Q760	C2H2-type domain-containing protein	SCHCODRAFT_257380	0	0	0	0	0	0	1	2	2	0	0	1.66667
D8Q765	Xanthine/uracil permease	SCHCODRAFT_82436	0	0	0	2	2	2	0	0	1	0	2	0.333333
D8Q769	Uncharacterized protein	SCHCODRAFT_82438	0	0	0	6	10	7	0	0	0	0	7.66667	0
D8Q771	Tyrosine--tRNA ligase (EC 6.1.1.1) (Tyrosyl-tRNA synthetase)	SCHCODRAFT_56595	0	1	1	4	5	4	1	2	2	0.666667	4.33333	1.66667
D8Q773	Tubulin beta chain	SCHCODRAFT_77035	0	1	1	24	23	21	12	15	15	0.666667	22.6667	14
D8Q777	Cytochrome b5 heme-binding domain-containing protein	SCHCODRAFT_56744	0	0	0	2	1	2	2	3	1	0	1.66667	2
D8Q779	Uncharacterized protein	SCHCODRAFT_77042	0	0	1	23	23	21	16	18	20	0.333333	22.3333	18
D8Q780	SnoaL-like domain-containing protein	SCHCODRAFT_16049	0	0	0	0	0	1	0	0	1	0	0.333333	0.333333
D8Q787	Dihydroxyacetone kinase	SCHCODRAFT_56617	0	0	0	1	0	0	0	0	0	0	0.333333	0
D8Q790	Amidohydrolase-related domain-containing protein	SCHCODRAFT_77049	0	1	1	4	3	1	3	4	4	0.666667	2.66667	3.66667
D8Q793	Ribose 5-phosphate isomerase	SCHCODRAFT_16058	0	0	0	2	1	1	3	3	3	0	1.33333	3
D8Q799	Thioredoxin domain-containing protein	SCHCODRAFT_85340	0	3	2	12	14	14	8	11	9	1.66667	13.3333	9.33333
D8Q7A1	NAD(P)-binding domain-containing protein	SCHCODRAFT_57029	0	1	1	1	0	2	0	0	0	0.666667	1	0
D8Q7B0	SnoaL-like domain-containing protein	SCHCODRAFT_109686	1	2	3	2	4	5	7	7	7	2	3.66667	7
D8Q7B4	Phytanoyl-CoA dioxygenase	SCHCODRAFT_82453	0	1	1	0	0	0	0	0	0	0.666667	0	0
D8Q7B6	Extracellular metalloproteinase (EC 3.4.24.-) (Fungalysin)	SCHCODRAFT_77069	4	7	7	11	10	11	10	13	10	6	10.6667	11
D8Q7C1	Ornithine cyclodeaminase	SCHCODRAFT_56469	0	1	1	0	0	1	1	3	1	0.666667	0.333333	1.66667
D8Q7C3	Cleavage and polyadenylation specificity factor subunit 5	SCHCODRAFT_77075	0	0	0	1	0	1	0	0	0	0	0.666667	0
D8Q7D2	Piwi domain-containing protein	SCHCODRAFT_82461	0	4	4	3	5	5	0	0	0	2.66667	4.33333	0
D8Q7D6	Pre-mRNA-splicing factor PRP46 (Pre-mRNA-processing protein 46)	SCHCODRAFT_68444	0	1	0	1	2	1	0	0	0	0.333333	1.33333	0
D8Q7E1	Major royal jelly protein	SCHCODRAFT_235367	0	0	0	0	1	0	2	5	5	0	0.333333	4
D8Q7I3	Ubiquitin-like domain-containing protein	SCHCODRAFT_31944	0	0	0	1	2	1	4	5	6	0	1.33333	5
D8Q7I4	Glycosyltransferase family 15 protein	SCHCODRAFT_82470	0	0	0	3	2	1	1	1	0	0	2	0.666667
D8Q7I7	Nuclear pore complex protein	SCHCODRAFT_16098	0	0	0	1	1	1	0	0	0	0	1	0
D8Q7J0	Glycosyltransferase family 20 protein	SCHCODRAFT_56551	0	0	0	11	11	11	1	0	0	0	11	0.333333
D8Q7J3	Peptidase S33 tripeptidyl aminopeptidase-like C-terminal domain-containing protein	SCHCODRAFT_235405	0	0	0	0	0	0	2	1	1	0	0	1.33333
D8Q7J4	Uncharacterized protein	SCHCODRAFT_257430	0	2	1	1	1	1	0	0	0	1	1	0
D8Q7K1	Carbohydrate-binding module family 13 protein	SCHCODRAFT_257434	0	4	3	13	14	14	11	11	12	2.33333	13.6667	11.3333
D8Q7K4	Peptidyl-prolyl cis-trans isomerase (PPIase) (EC 5.2.1.8)	SCHCODRAFT_16104	0	1	0	2	2	2	1	2	2	0.333333	2	1.66667
D8Q7K9	Carbohydrate-binding module family 13 protein	SCHCODRAFT_269886	0	0	0	1	1	1	2	2	2	0	1	2
D8Q7L0	Spliceosomal protein DIB1	SCHCODRAFT_16105	0	0	0	0	1	0	0	0	0	0	0.333333	0
D8Q7L6	Uncharacterized protein	SCHCODRAFT_235422	0	0	0	0	0	0	1	1	2	0	0	1.33333
D8Q7M0	aldehyde dehydrogenase (NAD(+)) (EC 1.2.1.3)	SCHCODRAFT_68486	0	2	2	2	4	4	4	5	5	1.33333	3.33333	4.66667
D8Q7N2	Sm domain-containing protein	SCHCODRAFT_68498	0	1	1	2	2	2	3	2	3	0.666667	2	2.66667
D8Q7N7	threonine synthase (EC 4.2.3.1)	SCHCODRAFT_82488	0	0	1	3	1	4	1	1	1	0.333333	2.66667	1
D8Q7P1	EthD domain-containing protein	SCHCODRAFT_235439	0	0	0	1	2	0	0	0	0	0	1	0
D8Q7P2	Polyadenylate-binding protein (PABP)	SCHCODRAFT_257452	0	0	0	1	1	1	0	0	0	0	1	0
D8Q7P3	serine--tRNA ligase (EC 6.1.1.11) (Seryl-tRNA synthetase) (Seryl-tRNA(Ser) synthetase)	SCHCODRAFT_77152	0	4	3	15	16	16	0	1	1	2.33333	15.6667	0.666667
D8Q7P4	Glycosyltransferase family 32 protein	SCHCODRAFT_68516	0	0	0	1	0	2	0	0	0	0	1	0
D8Q7Q1	Uncharacterized protein	SCHCODRAFT_56434	0	1	1	4	3	3	2	1	1	0.666667	3.33333	1.33333
D8Q7Q5	Signal peptidase complex catalytic subunit SEC11 (EC 3.4.21.89) (Signal peptidase I)	SEC11 SCHCODRAFT_56459	0	0	0	2	2	2	0	0	0	0	2	0
D8Q7R2	Phosphatidate phosphatase APP1 catalytic domain-containing protein	SCHCODRAFT_257459	0	0	1	2	2	2	4	4	4	0.333333	2	4
D8Q7R4	VPS9 domain-containing protein	SCHCODRAFT_257460	0	0	0	0	1	0	0	2	1	0	0.333333	1
D8Q7R8	DHHA2 domain-containing protein	SCHCODRAFT_56378	0	0	0	1	0	0	0	0	0	0	0.333333	0
D8Q7S3	Carbohydrate-binding module family 13 protein	SCHCODRAFT_109852	5	8	8	10	9	11	6	6	5	7	10	5.66667
D8Q7S7	ER membrane protein complex subunit 2	SCHCODRAFT_82500	0	0	0	1	1	1	0	0	1	0	1	0.333333
D8Q7T7	MoaB/Mog domain-containing protein	SCHCODRAFT_77176	0	0	0	0	0	0	0	1	1	0	0	0.666667
D8Q7U6	OCRE domain-containing protein	SCHCODRAFT_235481	0	0	0	0	0	0	1	4	3	0	0	2.66667
D8Q7V6	Superoxide dismutase (EC 1.15.1.1)	SCHCODRAFT_85386	1	2	2	8	8	8	0	0	0	1.66667	8	0
D8Q7W6	1,3-beta-glucan synthase (EC 2.4.1.34)	SCHCODRAFT_77200	0	0	0	3	3	4	0	0	0	0	3.33333	0
D8Q7W8	Thaumatin-like protein	SCHCODRAFT_56348	0	5	6	4	3	3	1	3	3	3.66667	3.33333	2.33333
D8Q7X7	Dipeptidyl-peptidase V	SCHCODRAFT_257488	0	3	2	2	2	2	0	0	0	1.66667	2	0
D8Q7X9	Membrane fraction protein	SCHCODRAFT_56477	0	0	0	1	0	1	0	0	0	0	0.666667	0
D8Q7Y6	Vacuolar protein sorting-associated protein 26	SCHCODRAFT_77215	0	0	0	1	2	2	1	2	1	0	1.66667	1.33333
D8Q7Z7	Plus3 domain-containing protein	SCHCODRAFT_16179	0	0	1	1	0	0	0	0	0	0.333333	0.333333	0
D8Q801	arginine--tRNA ligase (EC 6.1.1.19) (Arginyl-tRNA synthetase)	SCHCODRAFT_68587	0	8	9	16	16	12	5	9	8	5.66667	14.6667	7.33333
D8Q802	Ribosomal protein 22 of the small subunit	SCHCODRAFT_85409	1	3	4	7	6	7	0	2	2	2.66667	6.66667	1.33333
D8Q803	40S ribosomal protein S17	SCHCODRAFT_235520	4	5	5	12	13	11	1	2	0	4.66667	12	1
D8Q807	Uracil catabolism protein 4	SCHCODRAFT_68598	0	3	4	11	10	11	1	3	5	2.33333	10.6667	3
D8Q818	CENP-V/GFA domain-containing protein	SCHCODRAFT_56371	0	3	3	5	5	5	0	0	0	2	5	0
D8Q820	PLC-like phosphodiesterase	SCHCODRAFT_82536	0	0	1	1	1	0	2	3	2	0.333333	0.666667	2.33333
D8Q822	histidine kinase (EC 2.7.13.3)	NIK1 SCHCODRAFT_77247	0	0	0	5	4	4	0	3	3	0	4.33333	2
D8Q825	Chaperonin GroL	SCHCODRAFT_82538	7	17	17	21	26	28	34	39	40	13.6667	25	37.6667
D8Q827	Proliferating cell nuclear antigen	SCHCODRAFT_77252	0	3	3	6	5	5	2	4	5	2	5.33333	3.66667
D8Q834	Protein farnesyltransferase subunit beta (FTase-beta) (EC 2.5.1.58)	SCHCODRAFT_68620	0	1	0	2	3	4	2	1	0	0.333333	3	1
D8Q837	PABS domain-containing protein	SCHCODRAFT_257519	0	9	9	22	23	21	4	6	6	6	22	5.33333
D8Q844	RING-type domain-containing protein	SCHCODRAFT_77263	0	0	0	1	1	1	0	0	0	0	1	0
D8Q845	Uncharacterized protein	SCHCODRAFT_56668	0	0	0	0	0	0	2	2	2	0	0	2
D8Q850	C-CAP/cofactor C-like domain-containing protein	SCHCODRAFT_85420	0	0	0	0	0	0	1	0	1	0	0	0.666667
D8Q852	RRM domain-containing protein	SCHCODRAFT_257523	0	0	0	0	0	1	1	4	3	0	0.333333	2.66667
D8Q854	threonine--tRNA ligase (EC 6.1.1.3) (Threonyl-tRNA synthetase)	SCHCODRAFT_77271	0	9	9	16	14	18	1	3	2	6	16	2
D8Q864	Peptidase M20 domain-containing protein 2	SCHCODRAFT_56667	0	2	3	3	2	2	0	0	0	1.66667	2.33333	0
D8Q869	GDP-mannose 4,6-dehydratase (EC 4.2.1.47)	SCHCODRAFT_16219	1	1	2	11	13	13	0	2	1	1.33333	12.3333	1
D8Q871	GDP-L-fucose synthase (EC 1.1.1.271)	SCHCODRAFT_77280	0	0	0	3	5	3	0	0	0	0	3.66667	0
D8Q877	Glycoside hydrolase family 16 protein	SCHCODRAFT_77285	0	0	1	0	0	0	3	3	5	0.333333	0	3.66667
D8Q881	Arf-GAP domain-containing protein	SCHCODRAFT_257533	0	0	0	1	0	0	1	1	2	0	0.333333	1.33333
D8Q884	chitin synthase (EC 2.4.1.16)	SCHCODRAFT_68652	0	0	0	2	2	3	0	0	0	0	2.33333	0
D8Q885	NADP-dependent oxidoreductase domain-containing protein	SCHCODRAFT_77290	0	4	6	8	7	7	0	1	1	3.33333	7.33333	0.666667
D8Q886	Acetyl-coenzyme A synthetase (EC 6.2.1.1)	SCHCODRAFT_77294	0	0	0	17	14	18	3	4	3	0	16.3333	3.33333
D8Q887	Gfo/Idh/MocA-like oxidoreductase N-terminal domain-containing protein	SCHCODRAFT_77296	1	4	4	6	7	8	3	3	2	3	7	2.66667
D8Q897	Hydrophobin	Hyd6 SCHCODRAFT_85429	0	0	0	1	1	1	1	1	0	0	1	0.666667
D8Q8A2	60S ribosomal protein L27	SCHCODRAFT_77302	2	5	2	12	14	11	0	0	0	3	12.3333	0
D8Q8A4	Nucleoporin Nup54 alpha-helical domain-containing protein	SCHCODRAFT_56217	0	0	0	1	3	1	3	4	3	0	1.66667	3.33333
D8Q8A5	EKC/KEOPS complex subunit GON7	SCHCODRAFT_30198	0	0	0	1	1	1	1	3	2	0	1	2
D8Q8B0	BRO1 domain-containing protein	SCHCODRAFT_16238	0	0	0	2	2	2	1	1	2	0	2	1.33333
D8Q8B1	MICOS complex subunit MIC10	SCHCODRAFT_56278	0	0	0	1	1	0	2	1	1	0	0.666667	1.33333
D8Q8C8	MICOS complex subunit MIC12	SCHCODRAFT_56750	0	0	0	2	1	1	3	2	3	0	1.33333	2.66667
D8Q8D4	UDP-glucose 6-dehydrogenase (EC 1.1.1.22)	SCHCODRAFT_82564	0	1	0	21	18	19	2	1	2	0.333333	19.3333	1.66667
D8Q8E0	Peptidase M20 dimerisation domain-containing protein	SCHCODRAFT_11483	1	8	9	20	22	21	9	10	10	6	21	9.66667
D8Q8E4	THO1-MOS11 C-terminal domain-containing protein	SCHCODRAFT_110228	0	0	0	0	0	0	1	2	1	0	0	1.33333
D8Q8F8	Alanine--tRNA ligase (EC 6.1.1.7) (Alanyl-tRNA synthetase) (AlaRS)	ALA1 SCHCODRAFT_82606	2	12	12	15	15	17	1	3	3	8.66667	15.6667	2.33333
D8Q8G0	MobA-like NTP transferase domain-containing protein	SCHCODRAFT_110247	0	0	0	0	1	1	0	0	0	0	0.666667	0
D8Q8G1	Eukaryotic translation initiation factor 3 subunit C (eIF3c) (Eukaryotic translation initiation factor 3 93 kDa subunit homolog) (eIF3 p93) (Translation initiation factor eIF3, p93 subunit homolog)	NIP1 SCHCODRAFT_77385	0	0	0	12	13	12	7	8	6	0	12.3333	7
D8Q8G2	ADP-ribosylation factor 6	SCHCODRAFT_77388	0	0	0	0	1	1	0	0	0	0	0.666667	0
D8Q8G4	Carboxylic ester hydrolase (EC 3.1.1.-)	SCHCODRAFT_41827	0	0	0	0	1	1	1	1	1	0	0.666667	1
D8Q8G6	UV excision repair protein RAD23	SCHCODRAFT_68753	0	0	0	2	2	2	8	8	9	0	2	8.33333
D8Q8G9	Mitochondrial import inner membrane translocase subunit TIM16 (Mitochondrial import inner membrane translocase subunit tim16) (Presequence translocated-associated motor subunit PAM16)	SCHCODRAFT_39624	0	0	0	0	1	0	0	0	1	0	0.333333	0.333333
D8Q8H5	Class E vacuolar protein-sorting machinery protein HSE1 (Class E vacuolar protein-sorting machinery protein hse1)	SCHCODRAFT_257595	0	0	0	2	2	1	12	12	15	0	1.66667	13
D8Q8H6	40S ribosomal protein S18	SCHCODRAFT_85470	0	2	1	10	11	12	2	1	0	1	11	1
D8Q8H9	Acid phosphatase	SCHCODRAFT_57608	0	0	0	0	0	1	1	2	3	0	0.333333	2
D8Q8I1	Argonaute-like protein	SCHCODRAFT_110270	0	0	0	0	1	1	0	0	0	0	0.666667	0
D8Q8I2	alpha-1,3-glucan synthase (EC 2.4.1.183)	SCHCODRAFT_257599	0	2	2	2	1	1	0	1	0	1.33333	1.33333	0.333333
D8Q8I3	amidase (EC 3.5.1.4)	SCHCODRAFT_16313	0	0	0	0	1	0	0	0	0	0	0.333333	0
D8Q8I6	RNA polymerase II elongation factor ELL N-terminal domain-containing protein	SCHCODRAFT_257601	0	0	0	0	1	2	0	0	0	0	1	0
D8Q8J6	Tryptophan synthase beta chain-like PALP domain-containing protein	SCHCODRAFT_68767	0	2	0	5	7	3	0	1	3	0.666667	5	1.33333
D8Q8J8	FCP1 homology domain-containing protein	SCHCODRAFT_77406	0	0	0	2	0	0	1	4	2	0	0.666667	2.33333
D8Q8K3	ATP synthase subunit 5, mitochondrial	SCHCODRAFT_235778	0	0	0	9	8	8	12	12	13	0	8.33333	12.3333
D8Q8L2	Peptidase C15, pyroglutamyl peptidase I-like protein	SCHCODRAFT_110301	0	0	0	3	1	2	0	0	0	0	2	0
D8Q8L3	Adenylyl-sulfate kinase (EC 2.7.1.25)	SCHCODRAFT_11526	0	0	1	0	1	1	0	0	0	0.333333	0.666667	0
D8Q8M1	Very-long-chain (3R)-3-hydroxyacyl-CoA dehydratase (EC 4.2.1.134)	SCHCODRAFT_77419	0	0	0	1	1	1	0	0	0	0	1	0
D8Q8M7	Smr domain-containing protein	SCHCODRAFT_82620	0	0	0	1	0	0	1	1	1	0	0.333333	1
D8Q8M9	S5 DRBM domain-containing protein	SCHCODRAFT_77428	4	7	6	17	16	17	3	5	4	5.66667	16.6667	4
D8Q8N2	Cysteine proteinase 1, mitochondrial (EC 3.4.22.40)	SCHCODRAFT_77432	0	4	4	8	7	9	1	2	2	2.66667	8	1.66667
D8Q8N5	2-methylcitrate dehydratase	SCHCODRAFT_16337	4	10	9	13	15	12	0	1	0	7.66667	13.3333	0.333333
D8Q8P2	Peptidase A1 domain-containing protein	SCHCODRAFT_77434	0	0	0	2	2	3	5	4	5	0	2.33333	4.66667
D8Q8Q4	Phosphatase phospho-type	SCHCODRAFT_68811	0	0	0	2	3	4	0	0	0	0	3	0
D8Q8Q6	beta-glucosidase (EC 3.2.1.21)	SCHCODRAFT_68813	0	0	0	2	2	2	0	0	0	0	2	0
D8Q8R3	Allantoicase domain-containing protein	SCHCODRAFT_57572	0	3	2	3	3	3	0	0	1	1.66667	3	0.333333
D8Q8R7	PRA1 family protein	SCHCODRAFT_77461	0	0	0	1	1	0	0	1	1	0	0.666667	0.666667
D8Q8S5	Protein kinase domain-containing protein	SCHCODRAFT_57501	0	0	0	1	1	1	0	0	0	0	1	0
D8Q8S6	isoleucine--tRNA ligase (EC 6.1.1.5) (Isoleucyl-tRNA synthetase)	SCHCODRAFT_77472	0	1	2	15	13	13	0	2	3	1	13.6667	1.66667
D8Q8S8	Formate dehydrogenase (FDH) (EC 1.17.1.9) (NAD-dependent formate dehydrogenase)	SCHCODRAFT_68837	4	12	8	23	23	25	9	11	14	8	23.6667	11.3333
D8Q8T0	Methyltransferase domain-containing protein	SCHCODRAFT_85496	0	2	1	7	6	4	0	3	0	1	5.66667	1
D8Q8T8	Pali-domain-containing protein	SCHCODRAFT_77485	0	0	0	1	1	0	0	0	0	0	0.666667	0
D8Q8U1	MARVEL domain-containing protein	SCHCODRAFT_235839	0	0	0	2	0	1	0	0	0	0	1	0
D8Q8U2	Tail specific protease domain-containing protein	SCHCODRAFT_85499	0	0	0	0	0	0	1	2	2	0	0	1.66667
D8Q8V3	Transcription factor	SCHCODRAFT_77501	0	0	0	8	7	7	0	0	0	0	7.33333	0
D8Q8V5	Metallo-beta-lactamase domain-containing protein	SCHCODRAFT_57421	0	0	0	1	1	1	0	0	0	0	1	0
D8Q8W0	Alpha-amylase (EC 3.2.1.1)	SCHCODRAFT_77509	0	4	5	11	11	9	10	12	10	3	10.3333	10.6667
D8Q8W4	Aldehyde dehydrogenase domain-containing protein	SCHCODRAFT_16378	0	3	2	15	15	16	1	5	3	1.66667	15.3333	3
D8Q8X0	NADP-dependent oxidoreductase domain-containing protein	SCHCODRAFT_16381	0	1	0	2	3	2	0	0	0	0.333333	2.33333	0
D8Q8Y0	Conserved oligomeric Golgi complex subunit 7 (Component of oligomeric Golgi complex 7)	SCHCODRAFT_57227	0	0	0	0	0	1	0	1	2	0	0.333333	1
D8Q8Y8	Carboxypeptidase (EC 3.4.16.-)	SCHCODRAFT_40585	0	0	0	0	1	0	2	2	1	0	0.333333	1.66667
D8Q8Z0	Uncharacterized protein	SCHCODRAFT_235872	0	0	0	2	1	3	2	3	3	0	2	2.66667
D8Q8Z3	Protein kinase domain-containing protein	SCHCODRAFT_77536	0	0	0	4	3	4	1	1	1	0	3.66667	1
D8Q8Z5	N-acetyltransferase domain-containing protein	SCHCODRAFT_57923	0	0	0	1	1	1	0	0	0	0	1	0
D8Q903	mRNA export factor elf1	SCHCODRAFT_77542	0	0	0	1	0	0	0	0	0	0	0.333333	0
D8Q915	Glycoside hydrolase family 23 protein	SCHCODRAFT_31488	0	0	0	2	0	1	0	2	1	0	1	1
D8Q916	Serine/threonine-protein phosphatase (EC 3.1.3.16)	SCHCODRAFT_82662	0	0	1	3	5	3	1	0	1	0.333333	3.66667	0.666667
D8Q917	K Homology domain-containing protein	SCHCODRAFT_77551	0	0	0	6	7	9	0	0	1	0	7.33333	0.333333
D8Q925	Proteasome assembly chaperone 2	SCHCODRAFT_235898	0	0	0	0	0	1	2	3	4	0	0.333333	3
D8Q927	Rab-GAP TBC domain-containing protein	SCHCODRAFT_57397	0	0	0	1	0	0	0	0	0	0	0.333333	0
D8Q928	RZ-type domain-containing protein	SCHCODRAFT_235901	0	0	0	4	4	8	0	0	1	0	5.33333	0.333333
D8Q929	Probable electron transfer flavoprotein subunit alpha	SCHCODRAFT_82666	1	2	2	3	4	3	8	10	8	1.66667	3.33333	8.66667
D8Q932	Uncharacterized protein	SCHCODRAFT_110456	0	0	0	0	1	1	2	4	3	0	0.666667	3
D8Q933	Reverse transcriptase domain-containing protein	SCHCODRAFT_57159	0	0	0	5	7	6	2	1	3	0	6	2
D8Q934	Expressed protein	SCHCODRAFT_82669	0	0	0	0	1	0	8	4	6	0	0.333333	6
D8Q936	Guanosine-diphosphatase	SCHCODRAFT_57532	0	0	0	1	2	1	0	0	0	0	1.33333	0
D8Q937	Uncharacterized protein	SCHCODRAFT_235908	0	0	0	0	0	0	7	6	5	0	0	6
D8Q938	Tubulin nucleotide-binding domain-like protein	SCHCODRAFT_77572	0	0	0	1	1	1	2	2	3	0	1	2.33333
D8Q941	Uncharacterized protein	SCHCODRAFT_68939	0	0	0	0	0	0	1	2	3	0	0	2
D8Q944	dihydroxy-acid dehydratase (EC 4.2.1.9)	SCHCODRAFT_68943	1	9	9	12	12	10	3	4	5	6.33333	11.3333	4
D8Q952	Expressed protein	SCHCODRAFT_85528	0	0	0	14	15	15	1	3	2	0	14.6667	2
D8Q959	Protein YAE1 (Protein yae1)	SCHCODRAFT_58075	0	0	0	0	0	0	0	1	1	0	0	0.666667
D8Q960	RraA-like protein	SCHCODRAFT_57620	0	1	1	1	1	2	2	2	1	0.666667	1.33333	1.66667
D8Q962	FMN hydroxy acid dehydrogenase domain-containing protein	SCHCODRAFT_235927	0	0	0	0	0	1	1	3	4	0	0.333333	2.66667
D8Q966	ATP synthase subunit delta, mitochondrial (F-ATPase delta subunit)	SCHCODRAFT_68954	0	1	2	5	5	4	7	7	8	1	4.66667	7.33333
D8Q972	General stress protein FMN-binding split barrel domain-containing protein	SCHCODRAFT_58082	0	0	0	10	10	8	11	16	17	0	9.33333	14.6667
D8Q982	Uncharacterized protein	SCHCODRAFT_110504	0	0	0	0	0	0	2	3	0	0	0	1.66667
D8Q990	MIF4G domain-containing protein	SCHCODRAFT_77596	0	1	0	0	0	1	0	0	0	0.333333	0.333333	0
D8Q994	Bacterial surface antigen (D15) domain-containing protein	SCHCODRAFT_57962	0	1	0	3	2	3	0	0	0	0.333333	2.66667	0
D8Q997	Amidohydrolase-related domain-containing protein	SCHCODRAFT_68963	0	1	1	2	3	3	0	1	0	0.666667	2.66667	0.333333
D8Q9B2	Ras-domain-containing protein	SCHCODRAFT_16443	0	0	0	1	1	2	0	0	0	0	1.33333	0
D8Q9B3	D-serine dehydratase-like domain-containing protein	SCHCODRAFT_57407	0	8	10	10	8	9	0	0	0	6	9	0
D8Q9B4	Alpha/beta hydrolase fold-3 domain-containing protein	SCHCODRAFT_235963	0	4	4	6	9	8	9	11	12	2.66667	7.66667	10.6667
D8Q9B9	Creatinase/aminopeptidase	SCHCODRAFT_68972	0	8	9	12	10	11	0	1	0	5.66667	11	0.333333
D8Q9D5	malate synthase (EC 2.3.3.9)	SCHCODRAFT_82692	3	13	13	33	36	32	9	17	18	9.66667	33.6667	14.6667
D8Q9D8	Large ribosomal subunit protein eL39 (60S ribosomal protein L39)	SCHCODRAFT_57671	0	0	0	1	1	1	0	0	0	0	1	0
D8Q9D9	peptidylprolyl isomerase (EC 5.2.1.8)	SCHCODRAFT_57160	0	0	0	2	2	1	5	5	5	0	1.66667	5
D8Q9E0	Glycoside hydrolase family 16 protein	SCHCODRAFT_58022	0	0	0	0	0	0	1	1	1	0	0	1
D8Q9E1	U6 snRNA-associated Sm-like protein LSm8	LSM8 SCHCODRAFT_16460	0	0	0	1	2	3	3	4	4	0	2	3.66667
D8Q9E7	Uncharacterized protein	SCHCODRAFT_257694	0	0	0	1	0	0	1	0	0	0	0.333333	0.333333
D8Q9E8	Expressed protein	SCHCODRAFT_85542	0	0	0	1	0	1	5	6	7	0	0.666667	6
D8Q9F3	Uncharacterized protein	SCHCODRAFT_77620	0	1	2	3	3	2	2	1	1	1	2.66667	1.33333
D8Q9F4	Thiamine phosphate synthase/TenI domain-containing protein	SCHCODRAFT_68987	0	5	5	7	7	9	7	7	7	3.33333	7.66667	7
D8Q9F9	Glycosyl hydrolase family 63 C-terminal domain-containing protein	SCHCODRAFT_77629	0	3	1	5	3	3	0	0	0	1.33333	3.66667	0
D8Q9G6	Gluconokinase (EC 2.7.1.12)	SCHCODRAFT_82703	0	1	0	0	0	0	0	1	2	0.333333	0	1
D8Q9G7	Proteasome subunit alpha type	SCHCODRAFT_11605	1	2	2	10	9	9	9	15	14	1.66667	9.33333	12.6667
D8Q9H8	Ubiquitin carboxyl-terminal hydrolase (EC 3.4.19.12)	SCHCODRAFT_85551	0	0	0	2	3	2	1	1	0	0	2.33333	0.666667
D8Q9I2	Fumarate reductase (EC 1.3.1.6)	SCHCODRAFT_69018	0	2	3	16	16	16	3	2	3	1.66667	16	2.66667
D8Q9J6	Very-long-chain 3-oxoacyl-CoA reductase	SCHCODRAFT_57944	0	0	0	3	2	1	0	0	0	0	2	0
D8Q9J9	Uncharacterized protein	SCHCODRAFT_77663	0	0	0	3	4	3	1	1	1	0	3.33333	1
D8Q9K3	S-methyl-5'-thioadenosine phosphorylase (EC 2.4.2.28) (5'-methylthioadenosine phosphorylase) (MTA phosphorylase) (MTAP) (MTAPase)	SCHCODRAFT_16493	0	4	3	3	2	3	1	2	3	2.33333	2.66667	2
D8Q9K6	Beta-galactosidase (EC 3.2.1.23)	SCHCODRAFT_110618	0	0	0	6	5	6	4	4	5	0	5.66667	4.33333
D8Q9L3	Phosphoribulokinase/uridine kinase domain-containing protein	SCHCODRAFT_58166	0	0	0	0	1	1	0	0	0	0	0.666667	0
D8Q9L4	Xylosidase/arabinosidase	SCHCODRAFT_82720	0	1	1	2	3	2	0	0	0	0.666667	2.33333	0
D8Q9L5	Glucose-methanol-choline oxidoreductase N-terminal domain-containing protein	SCHCODRAFT_69034	0	0	0	1	0	0	0	1	1	0	0.333333	0.666667
D8Q9M2	GMC oxidoreductase	SCHCODRAFT_57449	0	1	1	1	1	1	1	1	1	0.666667	1	1
D8Q9M3	Glucoamylase ARB_02327-1 (EC 3.2.1.3) (1,4-alpha-D-glucan glucohydrolase) (Glucan 1,4-alpha-glucosidase) (allergen Sch c 1)	SCHCODRAFT_57589	0	2	0	8	8	7	7	10	11	0.666667	7.66667	9.33333
D8Q9M5	Glucosamine-6-phosphate isomerase (EC 3.5.99.6) (Glucosamine-6-phosphate deaminase)	SCHCODRAFT_257725	0	4	5	7	9	7	0	1	0	3	7.66667	0.333333
D8Q9N1	Protein kinase domain-containing protein	SCHCODRAFT_82727	0	0	0	6	7	7	0	1	2	0	6.66667	1
D8Q9N4	Carboxypeptidase (EC 3.4.16.-)	SCHCODRAFT_77687	1	4	4	6	5	6	4	4	3	3	5.66667	3.66667
D8Q9Q2	NAD(P)-binding protein	SCHCODRAFT_69065	0	0	0	2	2	3	4	3	5	0	2.33333	4
D8Q9Q9	Phospholipid:diacylglycerol acyltransferase	SCHCODRAFT_77705	0	1	0	1	1	2	0	0	0	0.333333	1.33333	0
D8Q9S1	Uncharacterized protein	SCHCODRAFT_110679	0	0	0	1	0	1	1	1	1	0	0.666667	1
D8Q9S6	HCP-like protein	SCHCODRAFT_69082	0	0	0	1	1	1	0	1	0	0	1	0.333333
D8Q9T0	DM2 domain-containing protein	SCHCODRAFT_57454	0	0	0	1	1	1	0	0	0	0	1	0
D8Q9U4	Carbamoyl-phosphate synthase	SCHCODRAFT_77734	0	1	1	1	1	1	0	1	1	0.666667	1	0.666667
D8Q9U6	BRCT domain-containing protein	SCHCODRAFT_257750	0	0	0	0	1	0	1	0	0	0	0.333333	0.333333
D8Q9U9	N-acetylglucosamine-6-phosphate deacetylase (EC 3.5.1.25)	SCHCODRAFT_69100	0	0	0	3	3	2	0	0	0	0	2.66667	0
D8Q9V2	Glutaryl-CoA dehydrogenase	SCHCODRAFT_57896	0	0	0	6	5	4	0	0	0	0	5	0
D8Q9V3	Uncharacterized protein	SCHCODRAFT_85583	2	2	3	5	4	6	0	0	0	2.33333	5	0
D8Q9W5	Orc1-like AAA ATPase domain-containing protein	SCHCODRAFT_57442	0	0	1	0	0	0	0	0	0	0.333333	0	0
D8Q9X7	C3H1-type domain-containing protein	SCHCODRAFT_110733	0	0	0	1	1	1	0	0	0	0	1	0
D8Q9Y2	MIF4G domain-containing protein	SCHCODRAFT_257764	0	0	0	1	1	1	0	0	0	0	1	0
D8Q9Y9	MI domain-containing protein	SCHCODRAFT_85590	0	0	0	6	7	6	1	1	1	0	6.33333	1
D8Q9Z4	Cytochrome b2, mitochondrial	SCHCODRAFT_57415	0	0	1	2	0	0	0	0	0	0.333333	0.666667	0
D8Q9Z5	FAD/NAD(P)-binding domain-containing protein	SCHCODRAFT_257768	2	5	5	14	12	13	1	0	0	4	13	0.333333
D8QA01	Nucleotide exchange factor Fes1 domain-containing protein	SCHCODRAFT_57800	0	0	0	0	0	0	2	3	3	0	0	2.66667
D8QA04	PHD-type domain-containing protein	SCHCODRAFT_69149	0	0	0	1	2	1	0	0	0	0	1.33333	0
D8QA10	Ubiquitin-like modifier HUB1	SCHCODRAFT_85593	0	0	0	1	1	1	0	3	2	0	1	1.66667
D8QA32	asparagine--tRNA ligase (EC 6.1.1.22) (Asparaginyl-tRNA synthetase)	SCHCODRAFT_69166	0	8	7	14	16	15	5	6	5	5	15	5.33333
D8QA34	U6 snRNA-associated Sm-like protein LSm4	LSM4 SCHCODRAFT_57519	0	0	0	2	2	2	0	0	0	0	2	0
D8QA54	Heat shock protein 70	SCHCODRAFT_16582	0	7	6	18	17	23	10	15	9	4.33333	19.3333	11.3333
D8QA65	BTB domain-containing protein	SCHCODRAFT_36967	0	0	1	5	6	7	4	3	4	0.333333	6	3.66667
D8QA66	Expressed protein	SCHCODRAFT_77822	0	0	0	5	5	4	2	3	3	0	4.66667	2.66667
D8QA67	40S ribosomal protein S14	SCHCODRAFT_85605	2	6	5	11	11	8	0	0	0	4.33333	10	0
D8QA72	Fumarate reductase (EC 1.3.1.6)	SCHCODRAFT_257792	1	4	4	9	8	12	1	2	1	3	9.66667	1.33333
D8QA75	Legume-like lectin	SCHCODRAFT_85607	0	1	1	3	2	1	0	0	0	0.666667	2	0
D8QA77	Importin N-terminal domain-containing protein	SCHCODRAFT_69199	0	0	0	8	9	7	1	2	1	0	8	1.33333
D8QA78	Peptidase M20 dimerisation domain-containing protein	SCHCODRAFT_58175	1	4	4	7	7	6	2	3	3	3	6.66667	2.66667
D8QA82	ER lumen protein-retaining receptor	SCHCODRAFT_16594	0	1	0	1	0	1	0	0	0	0.333333	0.666667	0
D8QA93	Clathrin light chain	SCHCODRAFT_69206	0	0	0	2	2	2	8	7	7	0	2	7.33333
D8QA96	3-hydroxybutyryl-CoA dehydrogenase	SCHCODRAFT_77841	0	3	3	2	3	3	0	0	0	2	2.66667	0
D8QAA8	Succinate/fumarate mitochondrial transporter	SCHCODRAFT_57390	0	0	0	10	9	9	0	1	0	0	9.33333	0.333333
D8QAB1	Peptidase S8/S53 domain-containing protein	SCHCODRAFT_82788	5	7	7	11	9	9	13	13	14	6.33333	9.66667	13.3333
D8QAB2	Glycoside hydrolase family 31 protein	SCHCODRAFT_57517	0	2	1	6	8	7	0	1	0	1	7	0.333333
D8QAC2	inositol-3-phosphate synthase (EC 5.5.1.4)	SCHCODRAFT_82792	0	1	1	6	7	7	0	3	4	0.666667	6.66667	2.33333
D8QAC4	Ysc84 actin-binding domain-containing protein	SCHCODRAFT_77866	0	0	0	5	3	3	10	12	13	0	3.66667	11.6667
D8QAF4	NADP-dependent oxidoreductase domain-containing protein	SCHCODRAFT_236231	0	1	1	1	0	0	0	0	0	0.666667	0.333333	0
D8QAF6	NADP-dependent oxidoreductase domain-containing protein	SCHCODRAFT_110900	0	1	2	5	3	5	0	0	0	1	4.33333	0
D8QAG1	NADP-dependent oxidoreductase domain-containing protein	SCHCODRAFT_85627	4	15	14	14	13	15	0	3	0	11	14	1
D8QAG7	Calcineurin-like phosphoesterase domain-containing protein	SCHCODRAFT_69253	0	0	0	0	1	0	0	0	1	0	0.333333	0.333333
D8QAG9	Expressed protein	SCHCODRAFT_85630	0	1	0	2	2	3	3	4	3	0.333333	2.33333	3.33333
D8QAI3	Expressed protein	SCHCODRAFT_11693	0	0	0	0	0	0	0	0	1	0	0	0.333333
D8QAK1	Vesicle tethering protein Uso1/P115-like head domain-containing protein	SCHCODRAFT_77899	0	0	0	3	3	5	0	0	0	0	3.66667	0
D8QAL5	EF-hand domain-containing protein	SCHCODRAFT_57277	0	0	0	8	9	10	3	2	3	0	9	2.66667
D8QAL7	EF-hand domain-containing protein	SCHCODRAFT_57638	0	0	0	3	4	3	0	0	0	0	3.33333	0
D8QAM0	Vacuolar membrane protease (EC 3.4.-.-) (FXNA-related family protease 1)	SCHCODRAFT_69280	0	2	1	5	5	5	2	2	2	1	5	2
D8QAR0	CCT-theta	SCHCODRAFT_69286	0	0	0	19	16	16	18	23	21	0	17	20.6667
D8QAS8	RPEL repeat protein	SCHCODRAFT_82604	0	0	0	0	0	0	4	3	2	0	0	3
D8QAT1	Uncharacterized protein	SCHCODRAFT_235733	0	1	1	3	2	2	0	0	0	0.666667	2.33333	0
D8QAT7	PWWP domain-containing protein	SCHCODRAFT_69292	0	0	0	4	5	6	1	1	1	0	5	1
D8QAW5	Glycoside hydrolase family 78 protein	SCHCODRAFT_41341	0	0	0	0	0	0	1	1	0	0	0	0.666667
D8QAX4	SnoaL-like domain-containing protein	SCHCODRAFT_236329	0	2	2	1	3	1	0	0	0	1.33333	1.66667	0
D8QAX8	PEBP-like protein	SCHCODRAFT_236332	0	1	1	0	0	0	0	2	1	0.666667	0	1
D8QAY1	phosphoribosylformylglycinamidine synthase (EC 6.3.5.3) (Formylglycinamide ribonucleotide amidotransferase) (Formylglycinamide ribotide amidotransferase)	SCHCODRAFT_77935	0	4	2	3	5	8	0	0	0	2	5.33333	0
D8QAZ9	Sorting nexin-3	SCHCODRAFT_58926	0	0	0	2	2	3	0	0	0	0	2.33333	0
D8QB02	Enoyl-CoA hydratase	SCHCODRAFT_82844	0	1	1	1	1	1	0	0	0	0.666667	1	0
D8QB03	NADP-dependent oxidoreductase domain-containing protein	SCHCODRAFT_82845	0	3	1	5	4	5	0	0	0	1.33333	4.66667	0
D8QB05	Enoyl reductase (ER) domain-containing protein	SCHCODRAFT_69315	0	3	3	10	10	8	0	1	1	2	9.33333	0.666667
D8QB26	beta-mannosidase (EC 3.2.1.25)	SCHCODRAFT_82849	0	2	4	3	2	3	1	1	1	2	2.66667	1
D8QB31	Histidine protein methyltransferase 1	SCHCODRAFT_58788	0	0	0	1	0	0	0	0	1	0	0.333333	0.333333
D8QB34	Conidiation protein 6	SCHCODRAFT_59174	0	0	0	0	0	0	0	1	1	0	0	0.666667
D8QB44	Adenylate cyclase	SCHCODRAFT_77962	0	0	0	0	0	0	0	1	0	0	0	0.333333
D8QB51	Phosphoenolpyruvate carboxykinase (ATP) (EC 4.1.1.49)	SCHCODRAFT_82854	3	10	13	29	26	28	8	6	7	8.66667	27.6667	7
D8QB89	CoA-binding domain-containing protein	SCHCODRAFT_58925	0	0	0	1	1	1	5	7	6	0	1	6
D8QB90	Tryptophan synthase beta chain-like PALP domain-containing protein	SCHCODRAFT_59210	0	0	0	0	1	1	0	0	0	0	0.666667	0
D8QB98	BAR domain-containing protein	SCHCODRAFT_77980	0	0	0	3	2	2	1	0	1	0	2.33333	0.666667
D8QBA8	Coenzyme Q-binding protein COQ10 START domain-containing protein	SCHCODRAFT_69359	0	0	0	0	0	0	1	1	1	0	0	1
D8QBB2	DUF1989 domain-containing protein	SCHCODRAFT_69363	0	0	1	0	0	0	0	0	0	0.333333	0	0
D8QBB7	Creatinase/aminopeptidase	SCHCODRAFT_58445	0	6	5	11	15	12	0	0	1	3.66667	12.6667	0.333333
D8QBC9	DUF3844 domain-containing protein	SCHCODRAFT_85684	0	0	0	1	0	1	1	3	2	0	0.666667	2
D8QBD8	NAD(P)-binding protein	SCHCODRAFT_85686	0	1	1	3	3	2	4	4	3	0.666667	2.66667	3.66667
D8QBE5	Macrofage activating glycoprotein	SCHCODRAFT_78018	0	2	2	5	5	5	4	5	4	1.33333	5	4.33333
D8QBE7	Lysine--tRNA ligase (EC 6.1.1.6) (Lysyl-tRNA synthetase)	SCHCODRAFT_69392	0	7	7	12	13	14	0	0	2	4.66667	13	0.666667
D8QBE9	Heat shock protein 70	SCHCODRAFT_69395	8	25	22	41	41	41	8	12	12	18.3333	41	10.6667
D8QBF7	HAD-like protein	SCHCODRAFT_16727	0	0	0	1	1	2	0	0	1	0	1.33333	0.333333
D8QBF8	GMC oxidoreductase	SCHCODRAFT_69397	0	0	0	9	6	6	7	7	6	0	7	6.66667
D8QBG0	Uncharacterized protein	SCHCODRAFT_111226	0	0	0	1	1	1	8	7	8	0	1	7.66667
D8QBG1	DNA damage-responsive protein 48	SCHCODRAFT_111227	0	0	0	0	0	0	0	2	1	0	0	1
D8QBG7	Glycoside hydrolase family 18 protein	SCHCODRAFT_16732	0	1	0	0	0	0	1	1	2	0.333333	0	1.33333
D8QBG8	EF-hand domain-containing protein	SCHCODRAFT_111234	0	0	0	0	1	1	0	0	0	0	0.666667	0
D8QBH0	Urease (EC 3.5.1.5) (Urea amidohydrolase)	SCHCODRAFT_16734	0	0	0	8	8	7	0	0	0	0	7.66667	0
D8QBH1	GB1/RHD3-type G domain-containing protein	SEY1 SCHCODRAFT_82882	0	0	0	10	6	6	0	0	0	0	7.33333	0
D8QBH7	Glycolipid transfer protein domain-containing protein	SCHCODRAFT_78041	0	0	0	13	11	13	3	5	5	0	12.3333	4.33333
D8QBI3	Histone H3	SCHCODRAFT_27888	1	1	1	2	3	3	2	1	1	1	2.66667	1.33333
D8QBI5	lactoylglutathione lyase (EC 4.4.1.5)	SCHCODRAFT_69418	0	3	3	5	2	4	0	0	0	2	3.66667	0
D8QBI7	Septin-type G domain-containing protein	SCHCODRAFT_69420	0	0	0	12	15	14	3	4	3	0	13.6667	3.33333
D8QBK8	Structural maintenance of chromosomes protein	SCHCODRAFT_82895	0	0	0	1	3	2	0	0	0	0	2	0
D8QBL3	DJ-1/PfpI domain-containing protein	SCHCODRAFT_58862	0	0	1	2	3	2	2	2	2	0.333333	2.33333	2
D8QBL4	Phospholipid/glycerol acyltransferase domain-containing protein	SCHCODRAFT_69442	0	1	0	4	4	4	0	0	0	0.333333	4	0
D8QBL6	Small ribosomal subunit protein uS2	RPS0 SCHCODRAFT_69443	1	6	7	18	16	17	5	11	14	4.66667	17	10
D8QBM1	Organic hydroperoxide resistance protein	SCHCODRAFT_58349	0	0	0	3	2	3	5	5	5	0	2.66667	5
D8QBM2	Pre-mRNA-splicing factor RSE1	SCHCODRAFT_58785	0	2	2	1	2	3	0	0	0	1.33333	2	0
D8QBM8	Autophagy-related protein 3 (Autophagy-related E2-like conjugation enzyme ATG3)	SCHCODRAFT_58636	0	1	1	5	8	8	5	3	4	0.666667	7	4
D8QBN5	CUE domain-containing protein	SCHCODRAFT_236497	0	0	0	1	0	0	4	7	6	0	0.333333	5.66667
D8QBN6	Formamidase	SCHCODRAFT_58592	0	1	1	1	2	2	0	1	1	0.666667	1.66667	0.666667
D8QBP6	Peptidase A1 domain-containing protein	SCHCODRAFT_82906	0	0	0	2	1	1	2	1	3	0	1.33333	2
D8QBP8	Endo-beta-1,4-glucanase D (Endoglucanase D) (EC 3.2.1.4) (Carboxymethylcellulase D) (Cellulase D)	SCHCODRAFT_41145	0	1	0	1	0	0	0	1	1	0.333333	0.333333	0.666667
D8QBQ5	Aldehyde dehydrogenase domain-containing protein	SCHCODRAFT_111319	0	0	0	0	3	2	0	2	1	0	1.66667	1
D8QBQ9	Prefoldin subunit 4	SCHCODRAFT_82912	0	0	0	1	0	1	3	3	3	0	0.666667	3
D8QBR0	Peroxidase (EC 1.11.1.-)	SCHCODRAFT_85712	0	1	2	12	13	13	6	4	7	1	12.6667	5.66667
D8QBR3	CsbD-like domain-containing protein	SCHCODRAFT_111326	0	0	0	0	0	0	1	0	1	0	0	0.666667
D8QBS1	peptidylprolyl isomerase (EC 5.2.1.8)	SCHCODRAFT_59195	0	0	0	3	3	3	8	9	10	0	3	9
D8QBS6	Diphosphomevalonate decarboxylase (EC 4.1.1.33)	SCHCODRAFT_69496	0	6	6	5	6	4	0	0	0	4	5	0
D8QBT8	Uncharacterized protein	SCHCODRAFT_82922	0	0	0	1	1	1	1	1	1	0	1	1
D8QBU1	YCII-related domain-containing protein	SCHCODRAFT_29626	0	0	0	3	4	3	2	2	2	0	3.33333	2
D8QBU2	Enoyl-CoA hydratase	SCHCODRAFT_58437	1	3	4	5	6	5	5	6	6	2.66667	5.33333	5.66667
D8QBU9	Pesticidal crystal protein cry6Aa	SCHCODRAFT_257958	0	0	0	1	1	1	1	0	2	0	1	1
D8QBV6	Glycoside hydrolase family 18 protein	SCHCODRAFT_69505	0	1	0	6	6	6	0	0	0	0.333333	6	0
D8QBV7	Uncharacterized protein	SCHCODRAFT_111367	0	2	1	3	3	3	0	1	1	1	3	0.666667
D8QBW0	Phosphogluconate dehydrogenase NAD-binding putative C-terminal domain-containing protein	SCHCODRAFT_82928	0	0	0	1	1	1	5	5	6	0	1	5.33333
D8QBX1	Phosphomevalonate kinase (EC 2.7.4.2)	SCHCODRAFT_59230	0	2	0	5	3	4	1	3	2	0.666667	4	2
D8QBX2	Ferrochelatase (EC 4.98.1.1)	SCHCODRAFT_58381	0	0	0	1	0	1	0	0	0	0	0.666667	0
D8QBX8	Pesticidal crystal protein cry6Aa	SCHCODRAFT_85731	2	6	5	2	3	2	2	4	3	4.33333	2.33333	3
D8QBX9	Chaperonin-containing T-complex zeta subunit Cct6	SCHCODRAFT_78156	0	0	0	15	15	16	1	4	4	0	15.3333	3
D8QBY0	NAD(P)-binding protein	SCHCODRAFT_85732	0	0	0	1	1	1	0	0	0	0	1	0
D8QBY2	40S ribosomal protein S30	SCHCODRAFT_11802	0	0	1	3	2	4	0	0	0	0.333333	3	0
D8QBZ0	FK506-binding protein (EC 5.2.1.8)	SCHCODRAFT_82940	0	2	1	0	1	2	2	1	3	1	1	2
D8QBZ1	Actin-related protein 2/3 complex subunit 4	SCHCODRAFT_58510	0	1	1	2	0	2	5	5	6	0.666667	1.33333	5.33333
D8QBZ9	Small ribosomal subunit protein uS7 domain-containing protein	SCHCODRAFT_16826	4	3	4	14	14	16	5	4	6	3.66667	14.6667	5
D8QC08	Uncharacterized protein	SCHCODRAFT_78184	0	0	0	1	0	1	0	0	0	0	0.666667	0
D8QC11	UTP--glucose-1-phosphate uridylyltransferase (EC 2.7.7.9)	SCHCODRAFT_78186	2	6	7	23	25	25	10	8	10	5	24.3333	9.33333
D8QC22	Delta-aminolevulinic acid dehydratase (EC 4.2.1.24)	SCHCODRAFT_58502	1	3	5	2	1	3	0	0	0	3	2	0
D8QC35	allantoinase (EC 3.5.2.5)	SCHCODRAFT_58531	0	4	1	2	4	3	0	0	0	1.66667	3	0
D8QC42	Carboxylic ester hydrolase (EC 3.1.1.-)	SCHCODRAFT_257998	0	1	1	7	8	7	10	10	11	0.666667	7.33333	10.3333
D8QC44	Trehalose-6-phosphate synthase (EC 2.4.1.15) (UDP-glucose-glucosephosphate glucosyltransferase)	SCHCODRAFT_78215	0	0	0	9	10	13	2	2	2	0	10.6667	2
D8QC51	40S ribosomal protein S23	SCHCODRAFT_78223	1	3	3	3	4	4	0	0	0	2.33333	3.66667	0
D8QC72	Expressed protein	SCHCODRAFT_82967	0	0	0	0	0	0	0	2	0	0	0	0.666667
D8QC75	Mitochondrial intermembrane space import and assembly protein 40 (Mitochondrial import inner membrane translocase TIM40)	SCHCODRAFT_41462	0	0	0	1	0	0	2	2	2	0	0.333333	2
D8QC82	Uncharacterized protein	SCHCODRAFT_82970	0	0	0	0	0	0	4	2	2	0	0	2.66667
D8QC83	SNF2 family DNA-dependent ATPase	SCHCODRAFT_58508	0	0	0	0	1	0	0	0	0	0	0.333333	0
D8QC86	DJ-1/PfpI domain-containing protein	SCHCODRAFT_236632 SCHCODRAFT_236792	0	0	0	2	2	2	4	3	2	0	2	3
D8QCA2	Amidohydrolase-related domain-containing protein	SCHCODRAFT_69628	0	6	6	15	13	14	13	15	13	4	14	13.6667
D8QCA6	Small nuclear ribonucleoprotein Sm D3 (Sm-D3) (snRNP core protein D3)	SCHCODRAFT_16877	0	0	0	2	3	3	0	0	0	0	2.66667	0
D8QCD8	Expressed protein	SCHCODRAFT_85765	0	0	0	0	0	0	0	0	1	0	0	0.333333
D8QCE2	DNA-directed RNA polymerase RpoA/D/Rpb3-type domain-containing protein	SCHCODRAFT_39441	0	0	0	1	0	0	1	2	2	0	0.333333	1.66667
D8QCF1	NAD(P)-binding protein	SCHCODRAFT_69650	0	1	0	3	2	3	1	2	2	0.333333	2.66667	1.66667
D8QCF5	BSD domain-containing protein	SCHCODRAFT_58624	0	0	0	1	1	1	10	11	8	0	1	9.66667
D8QCG1	HECT-type E3 ubiquitin transferase (EC 2.3.2.26)	SCHCODRAFT_58497	0	1	0	8	10	8	2	4	4	0.333333	8.66667	3.33333
D8QCH3	Vps53 N-terminal domain-containing protein	SCHCODRAFT_78291	0	0	0	0	0	1	0	0	0	0	0.333333	0
D8QCH6	Glycoside hydrolase family 18 protein	SCHCODRAFT_236684	1	3	4	5	5	5	5	6	4	2.66667	5	5
D8QCH9	NADP-dependent oxidoreductase domain-containing protein	SCHCODRAFT_58623	0	2	2	2	1	0	0	0	0	1.33333	1	0
D8QCI0	Uncharacterized protein	SCHCODRAFT_59150	0	0	0	0	0	0	2	1	2	0	0	1.66667
D8QCI1	Protein kinase domain-containing protein	SCHCODRAFT_58492	0	0	0	0	2	2	1	1	2	0	1.33333	1.33333
D8QCI6	Peptidyl-prolyl cis-trans isomerase (PPIase) (EC 5.2.1.8)	SCHCODRAFT_16915	1	2	4	10	7	11	0	3	2	2.33333	9.33333	1.66667
D8QCI7	Sm domain-containing protein	SCHCODRAFT_58515	0	0	1	3	3	2	0	0	0	0.333333	2.66667	0
D8QCI8	UTP--glucose-1-phosphate uridylyltransferase (EC 2.7.7.9)	SCHCODRAFT_69673	1	6	8	20	17	19	2	4	3	5	18.6667	3
D8QCJ1	DUF1264-domain-containing protein	SCHCODRAFT_58311	0	2	2	6	4	4	0	1	1	1.33333	4.66667	0.666667
D8QCJ2	CMP/dCMP-type deaminase domain-containing protein	SCHCODRAFT_78305	0	3	3	2	3	3	1	0	1	2	2.66667	0.666667
D8QCK7	Macrofage activating glycoprotein	SCHCODRAFT_69684	0	1	3	3	3	3	3	3	3	1.33333	3	3
D8QCL7	Uncharacterized protein	SCHCODRAFT_236711	0	0	0	1	1	1	0	0	0	0	1	0
D8QCM3	Choline/carnitine acyltransferase domain-containing protein	SCHCODRAFT_40188	0	1	1	0	0	0	0	0	0	0.666667	0	0
D8QCM4	Phosphoribosyltransferase domain-containing protein	SCHCODRAFT_11848	0	2	1	0	0	0	0	0	0	1	0	0
D8QCM7	Glycoside hydrolase family 76 protein	SCHCODRAFT_258054	1	2	2	4	4	4	3	3	3	1.66667	4	3
D8QCM8	Glycoside hydrolase family 76 protein	SCHCODRAFT_85778	0	1	1	1	1	1	1	1	1	0.666667	1	1
D8QCN4	NADH:ubiquinone oxidoreductase-like 20kDa subunit domain-containing protein	SCHCODRAFT_69693	0	0	0	2	2	2	0	0	0	0	2	0
D8QCN8	Vacuolar protein sorting-associated protein 41	SCHCODRAFT_78325	0	0	0	1	1	0	0	0	0	0	0.666667	0
D8QCN9	W2 domain-containing protein	SCHCODRAFT_69701	0	0	0	2	1	3	0	1	1	0	2	0.666667
D8QCP2	NmrA-like domain-containing protein	SCHCODRAFT_58952	0	1	2	2	1	0	0	0	0	1	1	0
D8QCP6	Ubiquitin-like modifier-activating enzyme ATG7 (Autophagy-related protein 7)	SCHCODRAFT_69707	0	0	0	1	1	4	0	0	0	0	2	0
D8QCP8	NUZM, NADH-ubiquinone oxidoreductase 21.3 kDa subunit	SCHCODRAFT_69709	0	0	0	5	3	4	0	0	0	0	4	0
D8QCP9	Uncharacterized protein	SCHCODRAFT_58435	0	0	0	0	0	0	1	2	2	0	0	1.66667
D8QCR1	Inhibitor I9 domain-containing protein	SCHCODRAFT_111653	0	0	0	1	1	1	2	1	1	0	1	1.33333
D8QCR5	PPM-type phosphatase domain-containing protein	SCHCODRAFT_43101	0	0	0	0	0	1	3	4	2	0	0.333333	3
D8QCR8	Neutral ceramidase (EC 3.5.1.23)	SCHCODRAFT_85782	0	0	0	5	5	5	10	12	11	0	5	11
D8QCS1	Zn(2)-C6 fungal-type domain-containing protein	SCHCODRAFT_83015	0	0	0	1	0	0	0	0	0	0	0.333333	0
D8QCS3	Expressed protein	SCHCODRAFT_83016	0	0	1	1	1	1	3	5	5	0.333333	1	4.33333
D8QCS5	Guanine nucleotide binding protein beta subunit	SCHCODRAFT_69726	6	13	14	21	24	24	5	5	6	11	23	5.33333
D8QCT2	KOW domain-containing protein	SCHCODRAFT_78356	3	5	5	8	8	7	1	0	0	4.33333	7.66667	0.333333
D8QCU1	Asl1-like glycosyl hydrolase catalytic domain-containing protein	SCHCODRAFT_236758	0	0	0	3	3	3	2	2	2	0	3	2
D8QCU6	Uncharacterized protein	SCHCODRAFT_69740	0	2	1	17	18	19	5	8	8	1	18	7
D8QCU7	RRM domain-containing protein	SCHCODRAFT_85789	0	1	1	2	2	2	4	4	4	0.666667	2	4
D8QCV1	Mitochondrial pyruvate carrier	SCHCODRAFT_69746	0	0	0	0	1	1	0	0	0	0	0.666667	0
D8QCV4	Carbohydrate-binding module family 12 protein	SCHCODRAFT_69750	0	4	4	11	12	11	0	0	0	2.66667	11.3333	0
D8QCW5	WD40 repeat-like protein	SCHCODRAFT_78390	0	0	0	5	2	3	3	4	5	0	3.33333	4
D8QCX5	Pyridoxamine kinase/Phosphomethylpyrimidine kinase domain-containing protein	SCHCODRAFT_78399	0	1	1	1	0	0	0	0	1	0.666667	0.333333	0.333333
D8QCY2	BTB domain-containing protein	SCHCODRAFT_111720	0	0	0	2	2	3	0	0	0	0	2.33333	0
D8QCY7	60S ribosomal protein L12	SCHCODRAFT_78406	0	2	3	4	5	5	3	2	4	1.66667	4.66667	3
D8QD00	glucan 1,4-alpha-glucosidase (EC 3.2.1.3) (1,4-alpha-D-glucan glucohydrolase) (Glucan 1,4-alpha-glucosidase)	SCHCODRAFT_58306	0	0	0	0	0	0	0	1	1	0	0	0.666667
D8QD23	Ribosomal protein eL8/eL30/eS12/Gadd45 domain-containing protein	SCHCODRAFT_38185	0	3	2	6	5	5	1	0	0	1.66667	5.33333	0.333333
D8QD27	SH3 domain-containing protein	SCHCODRAFT_78429	0	0	0	1	0	0	8	10	8	0	0.333333	8.66667
D8QD30	Autophagy protein 5	SCHCODRAFT_69808	0	0	0	1	1	1	0	0	0	0	1	0
D8QD31	Uncharacterized protein	SCHCODRAFT_11890	0	1	1	0	0	0	0	1	0	0.666667	0	0.333333
D8QD42	RING-type E3 ubiquitin transferase (EC 2.3.2.27)	SCHCODRAFT_59470	0	0	0	0	0	0	2	2	0	0	0	1.33333
D8QD44	Phytase-like domain-containing protein	SCHCODRAFT_59975	0	0	0	0	0	0	1	4	4	0	0	3
D8QD47	Large ribosomal subunit protein uL15/eL18 domain-containing protein	SCHCODRAFT_59916	1	3	2	7	7	7	0	0	0	2	7	0
D8QD48	DNA-directed RNA polymerase RBP11-like dimerisation domain-containing protein	SCHCODRAFT_83062	0	0	0	0	0	0	1	1	2	0	0	1.33333
D8QD51	PEBP-like protein	SCHCODRAFT_83064	0	0	0	1	1	1	1	2	2	0	1	1.66667
D8QD65	glutamine--fructose-6-phosphate transaminase (isomerizing) (EC 2.6.1.16) (D-fructose-6-phosphate amidotransferase) (Hexosephosphate aminotransferase)	SCHCODRAFT_78455	2	9	8	32	32	35	4	9	8	6.33333	33	7
D8QD66	Mitochondrial glyco protein	SCHCODRAFT_69835	1	2	2	4	3	4	7	10	7	1.66667	3.66667	8
D8QD68	Peptidase M20 domain-containing protein 2	SCHCODRAFT_59957	0	1	2	2	3	3	0	0	0	1	2.66667	0
D8QD72	PARP-type domain-containing protein	SCHCODRAFT_34268	1	2	2	3	3	3	0	0	0	1.66667	3	0
D8QD75	26S proteasome regulatory subunit RPN1	SCHCODRAFT_78465	0	5	5	19	17	20	8	10	11	3.33333	18.6667	9.66667
D8QD78	CBS domain-containing protein	SCHCODRAFT_78471	0	0	0	0	0	0	2	2	3	0	0	2.33333
D8QD81	AB hydrolase-1 domain-containing protein	SCHCODRAFT_59521	0	0	0	2	1	2	7	8	8	0	1.66667	7.66667
D8QD83	Glutamate dehydrogenase	SCHCODRAFT_69850	3	10	12	23	24	26	3	8	7	8.33333	24.3333	6
D8QD88	FAD dependent oxidoreductase domain-containing protein	SCHCODRAFT_59797	0	7	6	13	13	13	0	0	0	4.33333	13	0
D8QD91	Imidazole acetol-phosphate transaminase	SCHCODRAFT_236879	0	0	0	0	1	0	0	0	0	0	0.333333	0
D8QD97	AAA+ ATPase domain-containing protein	SCHCODRAFT_85835	0	1	2	13	12	11	0	0	0	1	12	0
D8QD99	Pyruvate decarboxylase	SCHCODRAFT_78485	2	3	3	23	24	21	11	11	13	2.66667	22.6667	11.6667
D8QDA6	Aldehyde dehydrogenase domain-containing protein	SCHCODRAFT_69870	1	2	1	4	8	6	0	0	0	1.33333	6	0
D8QDA8	Serine/threonine-protein phosphatase (EC 3.1.3.16)	SCHCODRAFT_69875	0	2	1	5	7	4	1	2	2	1	5.33333	1.66667
D8QDC0	Rhodanese domain-containing protein	SCHCODRAFT_111863	0	0	0	3	3	3	1	3	2	0	3	2
D8QDC4	Acetyl-CoA hydrolase (EC 3.1.2.1) (Acetyl-CoA deacylase)	SCHCODRAFT_69884	0	5	6	6	6	6	0	0	0	3.66667	6	0
D8QDE6	proline--tRNA ligase (EC 6.1.1.15) (Prolyl-tRNA synthetase)	SCHCODRAFT_236922	0	0	0	19	24	19	3	2	7	0	20.6667	4
D8QDE9	SUI1 domain-containing protein	SCHCODRAFT_59812	0	0	0	2	0	0	0	0	0	0	0.666667	0
D8QDF1	Expressed protein	SCHCODRAFT_83093	0	0	0	2	2	2	2	3	3	0	2	2.66667
D8QDF5	Ceramide very long chain fatty acid hydroxylase (EC 1.-.-.-)	SCHCODRAFT_69904	0	0	1	1	0	0	0	0	0	0.333333	0.333333	0
D8QDG0	SnoaL-like domain-containing protein	SCHCODRAFT_236929	0	1	1	2	1	2	3	4	4	0.666667	1.66667	3.66667
D8QDG9	Large ribosomal subunit protein eL42 (60S ribosomal protein L41) (60S ribosomal protein L44)	SCHCODRAFT_111908	0	1	0	1	1	1	0	0	0	0.333333	1	0
D8QDH3	SURF4-domain-containing protein	SCHCODRAFT_83099	0	0	0	1	1	1	0	0	0	0	1	0
D8QDH7	N-terminal acetyltransferase A, auxiliary subunit	SCHCODRAFT_69915	0	0	0	3	7	7	1	1	1	0	5.66667	1
D8QDI8	Cytochrome c oxidase assembly factor 6	SCHCODRAFT_78545	0	0	0	1	1	1	0	0	0	0	1	0
D8QDJ0	DUF155 domain-containing protein	SCHCODRAFT_69923	0	0	0	2	3	2	0	0	0	0	2.33333	0
D8QDK3	SMC hinge domain-containing protein	SCHCODRAFT_83108	0	0	0	0	2	0	0	0	0	0	0.666667	0
D8QDL3	Alpha-aminoadipate reductase (EC 1.2.1.31) (EC 1.2.1.95) (L-aminoadipate-semialdehyde dehydrogenase)	SCHCODRAFT_59997	0	3	3	12	12	7	0	0	0	2	10.3333	0
D8QDL8	Endonuclease/exonuclease/phosphatase domain-containing protein	SCHCODRAFT_78560	0	0	0	2	2	2	3	4	4	0	2	3.66667
D8QDM0	Uncharacterized protein	SCHCODRAFT_69938	0	0	0	5	3	5	0	1	0	0	4.33333	0.333333
D8QDN4	F-box domain-containing protein	SCHCODRAFT_111970	0	0	0	1	1	1	0	0	0	0	1	0
D8QDP4	GST N-terminal domain-containing protein	SCHCODRAFT_111982	0	1	1	1	2	2	0	0	0	0.666667	1.66667	0
D8QDQ0	DNA-directed RNA polymerase III subunit RPC4	SCHCODRAFT_111989	0	0	0	0	0	0	1	1	0	0	0	0.666667
D8QDQ3	CTP synthase (EC 6.3.4.2) (UTP--ammonia ligase)	SCHCODRAFT_78583	0	0	0	3	2	2	0	0	0	0	2.33333	0
D8QDQ6	Osmotin thaumatin-like protein	SCHCODRAFT_111995	0	0	0	1	2	0	3	3	3	0	1	3
D8QDQ7	Isocitrate dehydrogenase [NADP] (EC 1.1.1.42)	SCHCODRAFT_83125	3	1	1	5	5	6	0	0	0	1.66667	5.33333	0
D8QDQ8	Bola-like protein	SCHCODRAFT_59433	0	0	0	0	0	0	1	1	1	0	0	1
D8QDR9	Multidrug resistance-associated ABC transporter	SCHCODRAFT_258200	0	1	1	4	4	3	0	0	0	0.666667	3.66667	0
D8QDS3	ATP synthase subunit K, mitochondrial	SCHCODRAFT_112011	0	2	3	3	3	3	3	3	3	1.66667	3	3
D8QDS9	Serine hydroxymethyltransferase (EC 2.1.2.1)	SCHCODRAFT_258204	0	4	4	21	22	23	8	10	12	2.66667	22	10
D8QDT1	Signal recognition particle, SRP19 subunit	SCHCODRAFT_69985	0	0	0	0	0	1	0	0	0	0	0.333333	0
D8QDT3	Glycoside hydrolase family 18 protein	SCHCODRAFT_59565	0	2	1	1	1	1	0	2	1	1	1	1
D8QDT4	Tryptophan synthase beta chain-like PALP domain-containing protein	SCHCODRAFT_69991	0	0	0	1	0	1	0	0	0	0	0.666667	0
D8QDT6	Peptide hydrolase (EC 3.4.-.-)	SCHCODRAFT_59528	0	0	1	0	1	0	1	1	2	0.333333	0.333333	1.33333
D8QDU4	Gfo/Idh/MocA-like oxidoreductase N-terminal domain-containing protein	SCHCODRAFT_112030	0	0	0	1	0	0	0	0	0	0	0.333333	0
D8QDU8	Adenosylhomocysteinase (EC 3.13.2.1)	SCHCODRAFT_85868	8	11	12	33	32	35	20	20	20	10.3333	33.3333	20
D8QDV4	Glycoside hydrolase family 5 protein	SCHCODRAFT_59549	1	6	5	4	3	3	0	0	0	4	3.33333	0
D8QDV6	Uncharacterized protein	SCHCODRAFT_70004	0	0	0	1	1	1	0	1	1	0	1	0.666667
D8QDX0	Uncharacterized protein	SCHCODRAFT_70013	0	0	0	0	0	0	1	1	2	0	0	1.33333
D8QDX5	Aldehyde dehydrogenase domain-containing protein	SCHCODRAFT_70015	2	5	4	10	12	11	11	15	14	3.66667	11	13.3333
D8QDY0	tRNA ligase (EC 6.5.1.3)	SCHCODRAFT_70020	0	0	0	1	2	3	0	0	0	0	2	0
D8QDY2	Extracellular metalloproteinase (EC 3.4.24.-) (Fungalysin)	SCHCODRAFT_78645	0	1	1	1	2	1	0	3	2	0.666667	1.33333	1.66667
D8QDY7	Sec63-domain-containing protein	SCHCODRAFT_83146	0	1	0	2	1	3	0	0	0	0.333333	2	0
D8QDY8	Protein transport protein SEC31 (Protein transport protein sec31)	SCHCODRAFT_78654	0	0	0	10	11	12	1	4	4	0	11	3
D8QDZ1	Chitin synthase export chaperone	SCHCODRAFT_78655	0	0	0	1	0	1	0	0	0	0	0.666667	0
[truncated: 466 more rows]
