# Supplementary material for: Improving the Proteome-Mining of Schizophyllum commune to Enhance Medicinal Mushroom Applications
Source: J Fungi (Basel). 2025 Feb 5;11(2):120. doi: 10.3390/jof11020120 (PMC11856175; doi:10.3390/jof11020120)
Supplement: Supplementary file 1 [file jof-11-00120-s001.zip › Supplementary_Material_S3.xlsx]

## Sheet: DAVID_GO_BP
GO-BP Term	Number of identified proteins annotated in the sample	UniProt Accession of identified proteins	Total number of annotated proteins in sample	Number of S. commune annotated	Total number of S. commune annotated with GO-BP terms	Fold Enrichment
GO:0006457~protein folding	29	D8PWM8, D8QBQ9, D8PPA5, D8PNZ3, D8PUT0, D8Q2X8, D8PS76, D8PWT0, D8PR12, D8QCI6, D8PW97, D8PZN6, D8QBX9, D8PVP7, D8QAR0, D8QEV1, D8QA54, D8PVD7, D8QF57, D8QLJ0, D8Q3S4, D8Q444, D8PK24, D8QIJ1, D8Q6U8, D8PMK7, D8PWU4, D8PMK5, D8PYS1	1042	35	2879	2.28931
GO:0006412~translation	71	D8Q6I5, D8PLC8, D8QA67, D8Q8M9, D8PZG0, O93931, D8QKF9, D8Q1G5, D8PLC6, D8PPG6, D8Q8A2, D8QD47, D8PR32, D8Q013, D8PR71, D8PPL4, D8PQ19, D8PSN4, D8PQN7, D8PKF6, D8Q2R5, D8PQ17, D8QCT2, D8QBZ9, D8PLH8, D8PXH8, D8Q6F5, D8QKX4, D8PP00, D8QLR7, D8PNU7, D8Q1U5, D8Q145, D8Q9D8, D8PP40, D8Q141, D8Q383, D8PPU3, D8QCY7, D8QLS1, D8PPZ4, D8QE07, D8PPR2, D8PPV7, D8PL16, D8PM38, D8PV57, D8PSH0, D8PLN6, D8Q9V3,…	1042	121	2879	1.62124
GO:0006099~tricarboxylic acid cycle	16	D8PZN4, D8QLH9, D8PNA0, D8PX18, D8PWC4, D8Q9D5, D8QDQ7, D8QFS7, D8QIT5, D8PXF2, D8PPX8, D8PKP5, D8QK07, D8PMR8, D8PP74, D8PKL5	1042	17	2879	2.60043
GO:0051603~proteolysis involved in cellular protein catabolic process	12	D8QD97, D8PS20, D8QIG2, D8Q158, D8QM55, D8PX59, D8Q3G3, D8PYZ0, D8PWT6, D8PJW7, D8PW65, D8PSS7	1042	12	2879	2.76296
GO:0006511~ubiquitin-dependent protein catabolic process	24	D8PWI5, D8PVP6, D8Q3G1, D8PU07, D8PQE1, D8PNF5, D8Q9H8, D8Q9G7, D8PRF8, D8PSS0, D8Q067, D8QLL3, D8PRT5, D8PJW9, D8PKV7, D8Q187, D8Q3I0, D8PW96, D8Q468, D8PRS6, D8PLG1, D8Q844, D8PVV7, D8PX32	1042	37	2879	1.79219
GO:0001732~formation of cytoplasmic translation initiation complex	9	D8Q8G1, D8QIB6, D8Q6Y1, D8PKT7, D8QJR8, D8PQT2, D8PXS3, D8PQY3, D8PJV7	1042	9	2879	2.76296
GO:0006886~intracellular protein transport	32	D8PUG0, D8QG24, D8PTZ1, D8PPX3, D8QKQ2, D8PXM9, D8QAK1, D8PMV0, D8PMP4, D8PP73, D8Q470, D8QHQ6, D8PM33, D8QJU9, D8Q054, D8QFG0, D8QA93, D8PVJ5, D8Q3L7, D8Q0H7, D8QH78, D8QM10, D8Q8H5, D8QLZ5, D8PNS6, D8PSQ0, D8Q7Y6, D8QH38, D8PQ62, D8PSY3, D8Q482, D8Q8Y0	1042	58	2879	1.52439
GO:0006096~glycolytic process	9	D8QM05, D8PXL1, P32638, D8PZY3, D8PM07, D8PW86, D8QI53, D8PLF0, D8QE58	1042	10	2879	2.48666
GO:0005975~carbohydrate metabolic process	74	D8Q8I2, D8PVG2, D8Q9K6, D8QLH9, D8QAW5, D8Q3G4, D8PQ92, D8PK94, D8QJY6, D8QH88, D8PQ54, D8QFE0, D8PU51, D8PRX8, D8PK12, D8PN33, D8PSJ0, D8PLY0, D8Q1L8, D8PYN4, D8PJY8, D8QFN0, D8QCH6, D8Q664, D8PM67, D8PMG3, D8PXU7, D8Q3Q9, D8PPI4, D8PNQ7, D8PZ82, D8Q226, D8PNQ8, D8PXY7, D8Q9M5, D8PUK9, D8Q9E0, D8Q9U9, D8PMG6, D8PVQ9, D8QFS7, D8PK76, D8QLW1, D8Q793, D8QBG7, D8PS75, D8Q279, D8PL55, D8QCM7, D8QCM8,…	1042	161	2879	1.26993
GO:0030245~cellulose catabolic process	7	D8QEK9, Q58G95, D8Q8Q6, D8PLS5, D8QGE7, D8PJV0, D8PR04	1042	7	2879	2.76296
GO:0034314~Arp2/3 complex-mediated actin nucleation	7	D8Q243, D8PS64, D8Q4K7, D8QBZ1, D8Q0J4, D8PV04, D8Q016	1042	7	2879	2.76296
GO:0044205~'de novo' UMP biosynthetic process	6	D8QKJ0, D8Q0M1, D8PKW4, D8Q769, P14964, D8PP37	1042	6	2879	2.76296
GO:0006541~glutamine metabolic process	9	D8QD65, D8Q5N7, Q76JQ3, D8PX07, D8QAY1, D8Q769, D8PNU2, D8QDQ3, D8PVU6	1042	12	2879	2.07222
GO:0009116~nucleoside metabolic process	8	D8PQ73, D8QCM4, D8PK20, D8PP37, D8QJD1, D8PU56, D8QLF2, D8PR38	1042	10	2879	2.21036
GO:0034599~cellular response to oxidative stress	8	D8Q267, D8QIQ7, D8QBR0, D8Q6R7, D8PZY4, D8Q799, D8Q5U8	1042	11	2879	2.00942
GO:0030833~regulation of actin filament polymerization	5	D8PS64, D8QBZ1, D8Q0J4, D8PV04, D8Q016	1042	5	2879	2.76296
GO:0015986~ATP synthesis coupled proton transport	6	D8QG95, D8PTZ9, D8PM43, D8PLE7, D8Q220, D8PW31	1042	7	2879	2.36825
GO:0006098~pentose-phosphate shunt	6	D8PNV4, D8PN33, D8PNV6, D8PP98, D8PMS0, D8PXY7	1042	7	2879	2.36825
GO:0000105~histidine biosynthetic process	6	D8PVV2, D8PPX5, D8PKC1, D8Q528, D8PNU2, D8QD91	1042	7	2879	2.36825
GO:0006606~protein import into nucleus	6	D8QA77, D8QFM4, D8Q0Q0, D8PP80, D8QIQ1, D8Q7I7	1042	7	2879	2.36825
GO:0006032~chitin catabolic process	12	D8QBV6, D8QDT3, D8PNM2, D8QHK0, D8QHK1, D8Q1H7, D8QJT3, D8Q4D5, D8QLJ3, D8Q248, D8PRQ5, D8QKW4	1042	20	2879	1.65777
GO:0051028~mRNA transport	9	D8QLP8, D8QLU8, D8PQJ7, D8Q7P2, D8PK85, D8Q934, D8PTB2, D8Q6S4, D8Q3A6	1042	14	2879	1.77619
GO:0008652~cellular amino acid biosynthetic process	7	D8QKY1, D8Q0B6, D8QKM1, D8Q944, D8QK20, D8PN41, D8PZY6	1042	10	2879	1.93407
GO:0006979~response to oxidative stress	6	D8QLS5, D8PTL6, D8Q198, D8Q5U9, D8QBM1, D8PMW1	1042	8	2879	2.07222
GO:0006189~'de novo' IMP biosynthetic process	6	D8Q0Y9, D8Q108, D8QAY1, D8Q2H0, D8PS90, D8QG66	1042	8	2879	2.07222
GO:0046855~inositol phosphate dephosphorylation	5	D8QMG5, D8Q6R8, D8PM90	1042	6	2879	2.30246
GO:0006207~'de novo' pyrimidine nucleobase biosynthetic process	5	D8QKJ0, D8PW93, D8Q0M1, D8Q769, P14964	1042	6	2879	2.30246
GO:0035999~tetrahydrofolate interconversion	4	D8PVE7, D8QDS9, D8PVA5, D8Q1D9	1042	4	2879	2.76296
GO:0006633~fatty acid biosynthetic process	6	D8PQS3, D8Q0Q3, D8QDF5, D8Q3X0, D8Q8M1, D8Q639	1042	9	2879	1.84197
GO:0006417~regulation of translation	5	D8Q662, D8PW29, D8Q7P2, D8PQH1, D8PTB2	1042	7	2879	1.97354
GO:0006897~endocytosis	5	D8PSC3, D8PPF2, D8PUG0, D8PT94, D8PUQ3	1042	7	2879	1.97354
GO:0006520~cellular amino acid metabolic process	5	D8PQW8, D8QD83, D8Q713, D8PWW7, D8Q9U4	1042	7	2879	1.97354
GO:0006094~gluconeogenesis	5	D8Q5M9, D8QM05, D8QB51, D8Q3K4, D8QE58	1042	7	2879	1.97354
GO:0006790~sulfur compound metabolic process	4	D8QMG5, D8Q6R8	1042	5	2879	2.21036
GO:0000160~phosphorelay signal transduction system	4	D8PZM5, D8PRW8, D8PP30, D8PLH7	1042	5	2879	2.21036
GO:0009088~threonine biosynthetic process	4	D8PL37, D8PN00, D8Q7N7, D8QH56	1042	5	2879	2.21036
GO:0009073~aromatic amino acid family biosynthetic process	4	D8QKY1, D8QKM1, D8QK20, D8PZY6	1042	5	2879	2.21036
GO:0000272~polysaccharide catabolic process	16	D8QBV6, D8QDT3, D8Q9M3, D8Q1J8, D8Q1H7, D8PK63, D8QJT3, D8Q4D5, D8QKW4, D8PLN4, D8PNM2, D8QHK0, D8QHK1, D8QLJ3, D8Q248, D8PRQ5	1042	35	2879	1.26307
GO:0055129~L-proline biosynthetic process	3	D8PPD1, D8PWT8, D8Q335	1042	3	2879	2.76296
GO:1902600~hydrogen ion transmembrane transport	3	D8PT86, D8Q372, D8PXI7	1042	3	2879	2.76296
GO:0009423~chorismate biosynthetic process	3	D8QKY1, D8QKM1, D8QK20	1042	3	2879	2.76296
GO:0005992~trehalose biosynthetic process	3	D8QC44, D8Q7J0, D8QHQ3	1042	3	2879	2.76296
GO:0042176~regulation of protein catabolic process	3	D8QD75, D8QHA7, D8PP82	1042	3	2879	2.76296
GO:0006783~heme biosynthetic process	3	D8PN54, D8QBX2, D8PLQ9	1042	3	2879	2.76296
GO:0006006~glucose metabolic process	3	D8PNV4, P32638, D8PNV6	1042	3	2879	2.76296
GO:0009228~thiamine biosynthetic process	3	D8QCX5, D8PX45, D8Q9F4	1042	3	2879	2.76296
GO:0009098~leucine biosynthetic process	3	D8PV94, D8PS62, D8PJY6	1042	3	2879	2.76296
